# Supplementary material for: Membrane Recognition and Binding by the Phosphatidylinositol Phosphate Kinase PIP5K1A: A Multiscale Simulation Study
Source: Structure. 2019 Aug 6;27(8):1336–1346.e2. doi: 10.1016/j.str.2019.05.004 (PMC6688827; doi:10.1016/j.str.2019.05.004)
Supplement: Data S1. Coordinates of the Simulation System PIP5K1A/PC/PS/PI4P-Dimer (See Table 1 for Details) Including Protein and Lipids but Excluding Water Molecules Are Made Available, Related to Figure 8 [file mmc2.zip]

Archive with 1 entries (1 files):
- AT_PIP5K1A_dimer_1us.pdb
