# Supplementary material for: Membrane Recognition and Binding by the Phosphatidylinositol Phosphate Kinase PIP5K1A: A Multiscale Simulation Study
Source: Structure. 2019 Aug 6;27(8):1336–1346.e2. doi: 10.1016/j.str.2019.05.004 (PMC6688827; doi:10.1016/j.str.2019.05.004)
Supplement: Data S1. Coordinates of the Simulation System PIP5K1A/PC/PS/PI4P-Dimer (See Table 1 for Details) Including Protein and Lipids but Excluding Water Molecules Are Made Available, Related to Figure 8 [file mmc2.zip › AT_PIP5K1A_dimer_1us.pdb]

TITLE     Generated by trjconv : Protein t=   0.00000
REMARK    THIS IS A SIMULATION BOX
CRYST1  141.254  141.254  176.769  90.00  90.00  90.00 P 1           1
MODEL        1
ATOM      1  N   THR     1      51.740  95.440  96.560  1.00  0.00            
ATOM      2  H1  THR     1      52.660  95.770  96.350  1.00  0.00            
ATOM      3  H2  THR     1      51.670  94.560  96.090  1.00  0.00            
ATOM      4  H3  THR     1      51.160  96.150  96.150  1.00  0.00            
ATOM      5  CA  THR     1      51.640  95.330  98.030  1.00  0.00            
ATOM      6  CB  THR     1      50.520  96.150  98.670  1.00  0.00            
ATOM      7  OG1 THR     1      49.280  95.810  98.050  1.00  0.00            
ATOM      8  HG1 THR     1      48.630  96.510  98.340  1.00  0.00            
ATOM      9  CG2 THR     1      50.740  97.650  98.460  1.00  0.00            
ATOM     10  C   THR     1      51.590  93.890  98.540  1.00  0.00            
ATOM     11  O   THR     1      51.000  92.980  97.960  1.00  0.00            
ATOM     12  N   THR     2      52.320  93.770  99.650  1.00  0.00            
ATOM     13  H   THR     2      52.790  94.610  99.940  1.00  0.00            
ATOM     14  CA  THR     2      52.680  92.470 100.230  1.00  0.00            
ATOM     15  CB  THR     2      53.990  91.940  99.640  1.00  0.00            
ATOM     16  OG1 THR     2      54.220  90.750 100.410  1.00  0.00            
ATOM     17  HG1 THR     2      55.090  90.790 100.910  1.00  0.00            
ATOM     18  CG2 THR     2      55.140  92.950  99.660  1.00  0.00            
ATOM     19  C   THR     2      52.670  92.520 101.760  1.00  0.00            
ATOM     20  O   THR     2      53.560  93.050 102.430  1.00  0.00            
ATOM     21  N   SER     3      51.650  91.870 102.300  1.00  0.00            
ATOM     22  H   SER     3      51.050  91.220 101.840  1.00  0.00            
ATOM     23  CA  SER     3      51.510  91.720 103.760  1.00  0.00            
ATOM     24  CB  SER     3      51.100  93.110 104.240  1.00  0.00            
ATOM     25  OG  SER     3      51.060  92.980 105.670  1.00  0.00            
ATOM     26  HG  SER     3      50.800  93.890 105.980  1.00  0.00            
ATOM     27  C   SER     3      50.540  90.640 104.240  1.00  0.00            
ATOM     28  O   SER     3      50.700  89.920 105.220  1.00  0.00            
ATOM     29  N   SER     4      49.460  90.540 103.470  1.00  0.00            
ATOM     30  H   SER     4      49.420  91.090 102.630  1.00  0.00            
ATOM     31  CA  SER     4      48.360  89.630 103.830  1.00  0.00            
ATOM     32  CB  SER     4      47.080  89.930 103.060  1.00  0.00            
ATOM     33  OG  SER     4      46.020  89.060 103.480  1.00  0.00            
ATOM     34  HG  SER     4      45.240  89.580 103.810  1.00  0.00            
ATOM     35  C   SER     4      48.790  88.190 103.530  1.00  0.00            
ATOM     36  O   SER     4      48.650  87.300 104.370  1.00  0.00            
ATOM     37  N   ALA     5      49.320  87.850 102.360  1.00  0.00            
ATOM     38  H   ALA     5      49.270  88.480 101.580  1.00  0.00            
ATOM     39  CA  ALA     5      50.010  86.570 102.150  1.00  0.00            
ATOM     40  CB  ALA     5      50.550  86.670 100.720  1.00  0.00            
ATOM     41  C   ALA     5      51.080  86.170 103.160  1.00  0.00            
ATOM     42  O   ALA     5      51.090  85.030 103.620  1.00  0.00            
ATOM     43  N   LEU     6      52.080  87.030 103.350  1.00  0.00            
ATOM     44  H   LEU     6      52.190  87.800 102.730  1.00  0.00            
ATOM     45  CA  LEU     6      53.110  86.920 104.390  1.00  0.00            
ATOM     46  CB  LEU     6      53.800  88.290 104.380  1.00  0.00            
ATOM     47  CG  LEU     6      55.160  88.350 105.070  1.00  0.00            
ATOM     48  CD1 LEU     6      55.990  87.140 104.640  1.00  0.00            
ATOM     49  CD2 LEU     6      55.840  89.680 104.730  1.00  0.00            
ATOM     50  C   LEU     6      52.500  86.480 105.730  1.00  0.00            
ATOM     51  O   LEU     6      52.950  85.450 106.240  1.00  0.00            
ATOM     52  N   LYS     7      51.470  87.180 106.200  1.00  0.00            
ATOM     53  H   LYS     7      51.290  88.090 105.840  1.00  0.00            
ATOM     54  CA  LYS     7      50.800  86.770 107.440  1.00  0.00            
ATOM     55  CB  LYS     7      49.940  87.980 107.810  1.00  0.00            
ATOM     56  CG  LYS     7      50.590  89.280 108.290  1.00  0.00            
ATOM     57  CD  LYS     7      49.650  90.470 108.420  1.00  0.00            
ATOM     58  CE  LYS     7      50.280  91.840 108.660  1.00  0.00            
ATOM     59  NZ  LYS     7      49.420  92.970 108.270  1.00  0.00            
ATOM     60  HZ1 LYS     7      48.750  92.640 107.610  1.00  0.00            
ATOM     61  HZ2 LYS     7      49.000  93.510 109.000  1.00  0.00            
ATOM     62  HZ3 LYS     7      50.070  93.560 107.780  1.00  0.00            
ATOM     63  C   LYS     7      50.020  85.460 107.380  1.00  0.00            
ATOM     64  O   LYS     7      49.950  84.690 108.340  1.00  0.00            
ATOM     65  N   GLY     8      49.330  85.170 106.280  1.00  0.00            
ATOM     66  H   GLY     8      48.890  85.900 105.760  1.00  0.00            
ATOM     67  CA  GLY     8      48.830  83.830 105.920  1.00  0.00            
ATOM     68  C   GLY     8      49.900  82.750 105.840  1.00  0.00            
ATOM     69  O   GLY     8      49.740  81.730 106.520  1.00  0.00            
ATOM     70  N   ALA     9      51.010  82.950 105.140  1.00  0.00            
ATOM     71  H   ALA     9      51.320  83.760 104.660  1.00  0.00            
ATOM     72  CA  ALA     9      51.990  81.870 105.010  1.00  0.00            
ATOM     73  CB  ALA     9      53.260  82.300 104.260  1.00  0.00            
ATOM     74  C   ALA     9      52.470  81.290 106.340  1.00  0.00            
ATOM     75  O   ALA     9      52.540  80.070 106.470  1.00  0.00            
ATOM     76  N   ILE    10      52.720  82.160 107.320  1.00  0.00            
ATOM     77  H   ILE    10      52.680  83.140 107.150  1.00  0.00            
ATOM     78  CA  ILE    10      53.010  81.850 108.730  1.00  0.00            
ATOM     79  CB  ILE    10      53.380  83.010 109.660  1.00  0.00            
ATOM     80  CG1 ILE    10      54.450  84.000 109.190  1.00  0.00            
ATOM     81  CG2 ILE    10      53.880  82.460 110.990  1.00  0.00            
ATOM     82  CD  ILE    10      54.550  85.260 110.040  1.00  0.00            
ATOM     83  C   ILE    10      51.860  81.070 109.360  1.00  0.00            
ATOM     84  O   ILE    10      51.900  79.930 109.820  1.00  0.00            
ATOM     85  N   GLN    11      50.680  81.680 109.420  1.00  0.00            
ATOM     86  H   GLN    11      50.500  82.660 109.360  1.00  0.00            
ATOM     87  CA  GLN    11      49.520  81.070 110.080  1.00  0.00            
ATOM     88  CB  GLN    11      48.250  81.890 109.830  1.00  0.00            
ATOM     89  CG  GLN    11      48.180  83.130 110.730  1.00  0.00            
ATOM     90  CD  GLN    11      47.090  84.140 110.350  1.00  0.00            
ATOM     91  OE1 GLN    11      45.900  84.040 110.640  1.00  0.00            
ATOM     92  NE2 GLN    11      47.580  85.130 109.620  1.00  0.00            
ATOM     93 1HE2 GLN    11      48.540  85.020 109.340  1.00  0.00            
ATOM     94 2HE2 GLN    11      46.930  85.790 109.260  1.00  0.00            
ATOM     95  C   GLN    11      49.170  79.630 109.700  1.00  0.00            
ATOM     96  O   GLN    11      49.180  78.780 110.590  1.00  0.00            
ATOM     97  N   LEU    12      49.010  79.450 108.390  1.00  0.00            
ATOM     98  H   LEU    12      48.930  80.230 107.780  1.00  0.00            
ATOM     99  CA  LEU    12      48.770  78.210 107.640  1.00  0.00            
ATOM    100  CB  LEU    12      48.890  78.510 106.140  1.00  0.00            
ATOM    101  CG  LEU    12      48.340  77.550 105.090  1.00  0.00            
ATOM    102  CD1 LEU    12      47.910  78.270 103.810  1.00  0.00            
ATOM    103  CD2 LEU    12      49.340  76.470 104.670  1.00  0.00            
ATOM    104  C   LEU    12      49.720  77.080 108.040  1.00  0.00            
ATOM    105  O   LEU    12      49.340  76.020 108.530  1.00  0.00            
ATOM    106  N   GLY    13      51.000  77.420 108.010  1.00  0.00            
ATOM    107  H   GLY    13      51.190  78.320 107.620  1.00  0.00            
ATOM    108  CA  GLY    13      52.120  76.520 108.270  1.00  0.00            
ATOM    109  C   GLY    13      52.360  75.950 109.670  1.00  0.00            
ATOM    110  O   GLY    13      52.360  74.730 109.830  1.00  0.00            
ATOM    111  N   ILE    14      52.050  76.790 110.660  1.00  0.00            
ATOM    112  H   ILE    14      51.950  77.760 110.480  1.00  0.00            
ATOM    113  CA  ILE    14      52.190  76.330 112.050  1.00  0.00            
ATOM    114  CB  ILE    14      52.850  77.350 112.970  1.00  0.00            
ATOM    115  CG1 ILE    14      54.350  77.520 112.680  1.00  0.00            
ATOM    116  CG2 ILE    14      52.540  77.090 114.450  1.00  0.00            
ATOM    117  CD  ILE    14      55.160  76.260 112.960  1.00  0.00            
ATOM    118  C   ILE    14      50.880  75.740 112.580  1.00  0.00            
ATOM    119  O   ILE    14      50.950  74.570 112.970  1.00  0.00            
ATOM    120  N   THR    15      49.750  76.440 112.550  1.00  0.00            
ATOM    121  H   THR    15      49.600  77.330 112.110  1.00  0.00            
ATOM    122  CA  THR    15      48.490  75.880 113.050  1.00  0.00            
ATOM    123  CB  THR    15      47.330  76.880 113.070  1.00  0.00            
ATOM    124  OG1 THR    15      47.070  77.230 111.710  1.00  0.00            
ATOM    125  HG1 THR    15      47.770  77.910 111.490  1.00  0.00            
ATOM    126  CG2 THR    15      47.490  77.930 114.170  1.00  0.00            
ATOM    127  C   THR    15      47.980  74.530 112.530  1.00  0.00            
ATOM    128  O   THR    15      47.420  73.770 113.310  1.00  0.00            
ATOM    129  N   HIS    16      48.200  74.220 111.250  1.00  0.00            
ATOM    130  H   HIS    16      48.140  74.870 110.490  1.00  0.00            
ATOM    131  CA  HIS    16      48.200  72.800 110.870  1.00  0.00            
ATOM    132  CB  HIS    16      48.140  72.590 109.350  1.00  0.00            
ATOM    133  CG  HIS    16      46.840  73.120 108.730  1.00  0.00            
ATOM    134  ND1 HIS    16      45.670  72.490 108.760  1.00  0.00            
ATOM    135  CD2 HIS    16      46.810  74.140 107.870  1.00  0.00            
ATOM    136  HD2 HIS    16      47.650  74.660 107.420  1.00  0.00            
ATOM    137  CE1 HIS    16      44.860  73.160 107.960  1.00  0.00            
ATOM    138  HE1 HIS    16      43.780  73.010 107.990  1.00  0.00            
ATOM    139  NE2 HIS    16      45.560  74.150 107.420  1.00  0.00            
ATOM    140  HE2 HIS    16      45.190  74.690 106.660  1.00  0.00            
ATOM    141  C   HIS    16      49.250  71.860 111.450  1.00  0.00            
ATOM    142  O   HIS    16      49.030  70.730 111.880  1.00  0.00            
ATOM    143  N   SER    17      50.500  72.300 111.530  1.00  0.00            
ATOM    144  H   SER    17      50.610  73.290 111.630  1.00  0.00            
ATOM    145  CA  SER    17      51.660  71.490 111.940  1.00  0.00            
ATOM    146  CB  SER    17      52.630  71.690 110.770  1.00  0.00            
ATOM    147  OG  SER    17      53.800  70.880 110.810  1.00  0.00            
ATOM    148  HG  SER    17      54.350  70.980 109.980  1.00  0.00            
ATOM    149  C   SER    17      52.220  71.930 113.290  1.00  0.00            
ATOM    150  O   SER    17      53.250  72.590 113.430  1.00  0.00            
ATOM    151  N   VAL    18      51.370  71.660 114.280  1.00  0.00            
ATOM    152  H   VAL    18      50.710  70.910 114.180  1.00  0.00            
ATOM    153  CA  VAL    18      51.700  72.070 115.650  1.00  0.00            
ATOM    154  CB  VAL    18      50.410  72.350 116.410  1.00  0.00            
ATOM    155  CG1 VAL    18      50.720  72.870 117.820  1.00  0.00            
ATOM    156  CG2 VAL    18      49.530  73.340 115.640  1.00  0.00            
ATOM    157  C   VAL    18      52.610  71.160 116.480  1.00  0.00            
ATOM    158  O   VAL    18      52.250  70.030 116.820  1.00  0.00            
ATOM    159  N   GLY    19      53.760  71.790 116.730  1.00  0.00            
ATOM    160  H   GLY    19      54.080  72.600 116.240  1.00  0.00            
ATOM    161  CA  GLY    19      54.760  71.400 117.730  1.00  0.00            
ATOM    162  C   GLY    19      55.020  69.890 117.710  1.00  0.00            
ATOM    163  O   GLY    19      54.730  69.250 118.720  1.00  0.00            
ATOM    164  N   SER    20      55.740  69.340 116.730  1.00  0.00            
ATOM    165  H   SER    20      55.970  69.950 115.970  1.00  0.00            
ATOM    166  CA  SER    20      56.260  67.970 116.680  1.00  0.00            
ATOM    167  CB  SER    20      56.770  67.650 115.280  1.00  0.00            
ATOM    168  OG  SER    20      57.220  66.300 115.120  1.00  0.00            
ATOM    169  HG  SER    20      57.740  66.240 114.270  1.00  0.00            
ATOM    170  C   SER    20      57.380  67.590 117.660  1.00  0.00            
ATOM    171  O   SER    20      58.460  68.170 117.650  1.00  0.00            
ATOM    172  N   LEU    21      57.030  66.640 118.520  1.00  0.00            
ATOM    173  H   LEU    21      56.160  66.160 118.400  1.00  0.00            
ATOM    174  CA  LEU    21      57.960  66.240 119.580  1.00  0.00            
ATOM    175  CB  LEU    21      57.130  66.160 120.860  1.00  0.00            
ATOM    176  CG  LEU    21      57.850  65.950 122.190  1.00  0.00            
ATOM    177  CD1 LEU    21      58.750  67.080 122.690  1.00  0.00            
ATOM    178  CD2 LEU    21      56.740  65.530 123.160  1.00  0.00            
ATOM    179  C   LEU    21      58.620  64.870 119.350  1.00  0.00            
ATOM    180  O   LEU    21      58.050  63.800 119.130  1.00  0.00            
ATOM    181  N   SER    22      59.940  64.960 119.430  1.00  0.00            
ATOM    182  H   SER    22      60.370  65.830 119.660  1.00  0.00            
ATOM    183  CA  SER    22      60.820  63.780 119.320  1.00  0.00            
ATOM    184  CB  SER    22      61.580  63.710 117.990  1.00  0.00            
ATOM    185  OG  SER    22      62.380  64.860 117.680  1.00  0.00            
ATOM    186  HG  SER    22      61.790  65.640 117.490  1.00  0.00            
ATOM    187  C   SER    22      61.730  63.510 120.520  1.00  0.00            
ATOM    188  O   SER    22      61.510  62.570 121.280  1.00  0.00            
ATOM    189  N   GLN    23      62.640  64.430 120.840  1.00  0.00            
ATOM    190  H   GLN    23      62.550  65.360 120.480  1.00  0.00            
ATOM    191  CA  GLN    23      63.650  64.270 121.890  1.00  0.00            
ATOM    192  CB  GLN    23      65.090  64.370 121.370  1.00  0.00            
ATOM    193  CG  GLN    23      65.320  63.240 120.370  1.00  0.00            
ATOM    194  CD  GLN    23      66.760  63.540 119.950  1.00  0.00            
ATOM    195  OE1 GLN    23      67.710  63.390 120.710  1.00  0.00            
ATOM    196  NE2 GLN    23      67.000  64.120 118.780  1.00  0.00            
ATOM    197 1HE2 GLN    23      66.390  64.540 118.100  1.00  0.00            
ATOM    198 2HE2 GLN    23      67.950  64.250 118.500  1.00  0.00            
ATOM    199  C   GLN    23      63.320  65.300 122.970  1.00  0.00            
ATOM    200  O   GLN    23      63.600  66.490 122.820  1.00  0.00            
ATOM    201  N   LYS    24      63.320  64.780 124.190  1.00  0.00            
ATOM    202  H   LYS    24      63.260  63.790 124.330  1.00  0.00            
ATOM    203  CA  LYS    24      63.240  65.580 125.420  1.00  0.00            
ATOM    204  CB  LYS    24      62.110  64.990 126.280  1.00  0.00            
ATOM    205  CG  LYS    24      60.690  65.200 125.740  1.00  0.00            
ATOM    206  CD  LYS    24      59.710  64.960 126.890  1.00  0.00            
ATOM    207  CE  LYS    24      58.220  64.930 126.560  1.00  0.00            
ATOM    208  NZ  LYS    24      57.400  64.380 127.650  1.00  0.00            
ATOM    209  HZ1 LYS    24      56.990  63.540 127.290  1.00  0.00            
ATOM    210  HZ2 LYS    24      57.910  64.260 128.500  1.00  0.00            
ATOM    211  HZ3 LYS    24      56.670  65.060 127.730  1.00  0.00            
ATOM    212  C   LYS    24      64.550  65.850 126.160  1.00  0.00            
ATOM    213  O   LYS    24      64.980  64.920 126.850  1.00  0.00            
ATOM    214  N   PRO    25      65.100  67.060 126.120  1.00  0.00            
ATOM    215  CA  PRO    25      66.440  67.300 126.660  1.00  0.00            
ATOM    216  CB  PRO    25      66.690  68.710 126.120  1.00  0.00            
ATOM    217  CG  PRO    25      65.390  69.470 125.870  1.00  0.00            
ATOM    218  CD  PRO    25      64.430  68.300 125.710  1.00  0.00            
ATOM    219  C   PRO    25      66.550  67.220 128.190  1.00  0.00            
ATOM    220  O   PRO    25      66.160  68.170 128.860  1.00  0.00            
ATOM    221  N   GLU    26      67.430  66.310 128.590  1.00  0.00            
ATOM    222  H   GLU    26      67.780  65.650 127.930  1.00  0.00            
ATOM    223  CA  GLU    26      67.810  66.170 130.010  1.00  0.00            
ATOM    224  CB  GLU    26      67.420  64.890 130.760  1.00  0.00            
ATOM    225  CG  GLU    26      65.920  64.640 130.960  1.00  0.00            
ATOM    226  CD  GLU    26      65.690  63.330 131.700  1.00  0.00            
ATOM    227  OE1 GLU    26      65.590  63.370 132.950  1.00  0.00            
ATOM    228  OE2 GLU    26      65.140  62.420 131.040  1.00  0.00            
ATOM    229  C   GLU    26      69.320  66.340 130.180  1.00  0.00            
ATOM    230  O   GLU    26      70.090  65.380 130.260  1.00  0.00            
ATOM    231  N   ARG    27      69.830  67.500 130.580  1.00  0.00            
ATOM    232  H   ARG    27      70.820  67.500 130.740  1.00  0.00            
ATOM    233  CA  ARG    27      69.120  68.780 130.660  1.00  0.00            
ATOM    234  CB  ARG    27      69.020  69.090 132.150  1.00  0.00            
ATOM    235  CG  ARG    27      70.350  69.080 132.910  1.00  0.00            
ATOM    236  CD  ARG    27      70.200  69.530 134.370  1.00  0.00            
ATOM    237  NE  ARG    27      69.500  70.810 134.560  1.00  0.00            
ATOM    238  HE  ARG    27      68.510  70.730 134.500  1.00  0.00            
ATOM    239  CZ  ARG    27      70.110  71.930 134.970  1.00  0.00            
ATOM    240  NH1 ARG    27      71.410  71.990 135.290  1.00  0.00            
ATOM    241 1HH1 ARG    27      72.020  71.230 135.060  1.00  0.00            
ATOM    242 2HH1 ARG    27      71.700  72.700 135.930  1.00  0.00            
ATOM    243  NH2 ARG    27      69.440  73.080 134.870  1.00  0.00            
ATOM    244 1HH2 ARG    27      68.530  73.090 134.450  1.00  0.00            
ATOM    245 2HH2 ARG    27      69.790  73.900 135.310  1.00  0.00            
ATOM    246  C   ARG    27      69.720  69.910 129.820  1.00  0.00            
ATOM    247  O   ARG    27      70.940  70.050 129.720  1.00  0.00            
ATOM    248  N   ASP    28      68.800  70.820 129.510  1.00  0.00            
ATOM    249  H   ASP    28      67.860  70.630 129.800  1.00  0.00            
ATOM    250  CA  ASP    28      69.020  72.060 128.760  1.00  0.00            
ATOM    251  CB  ASP    28      68.090  73.170 129.250  1.00  0.00            
ATOM    252  CG  ASP    28      68.050  73.400 130.770  1.00  0.00            
ATOM    253  OD1 ASP    28      69.100  73.660 131.400  1.00  0.00            
ATOM    254  OD2 ASP    28      66.910  73.520 131.260  1.00  0.00            
ATOM    255  C   ASP    28      70.410  72.540 128.320  1.00  0.00            
ATOM    256  O   ASP    28      70.920  72.160 127.270  1.00  0.00            
ATOM    257  N   VAL    29      71.060  73.120 129.320  1.00  0.00            
ATOM    258  H   VAL    29      70.480  73.350 130.110  1.00  0.00            
ATOM    259  CA  VAL    29      72.480  73.490 129.360  1.00  0.00            
ATOM    260  CB  VAL    29      72.910  73.900 130.770  1.00  0.00            
ATOM    261  CG1 VAL    29      72.080  75.100 131.210  1.00  0.00            
ATOM    262  CG2 VAL    29      72.900  72.720 131.750  1.00  0.00            
ATOM    263  C   VAL    29      73.520  72.600 128.680  1.00  0.00            
ATOM    264  O   VAL    29      74.390  73.230 128.070  1.00  0.00            
ATOM    265  N   LEU    30      73.540  71.290 128.920  1.00  0.00            
ATOM    266  H   LEU    30      72.850  70.800 129.440  1.00  0.00            
ATOM    267  CA  LEU    30      74.580  70.450 128.310  1.00  0.00            
ATOM    268  CB  LEU    30      75.270  69.580 129.350  1.00  0.00            
ATOM    269  CG  LEU    30      76.250  70.360 130.240  1.00  0.00            
ATOM    270  CD1 LEU    30      76.820  69.550 131.400  1.00  0.00            
ATOM    271  CD2 LEU    30      77.370  70.930 129.360  1.00  0.00            
ATOM    272  C   LEU    30      74.000  69.500 127.250  1.00  0.00            
ATOM    273  O   LEU    30      74.600  68.460 127.010  1.00  0.00            
ATOM    274  N   MET    31      72.980  69.980 126.550  1.00  0.00            
ATOM    275  H   MET    31      72.510  70.840 126.760  1.00  0.00            
ATOM    276  CA  MET    31      72.420  69.340 125.350  1.00  0.00            
ATOM    277  CB  MET    31      70.980  68.880 125.570  1.00  0.00            
ATOM    278  CG  MET    31      70.880  67.600 126.410  1.00  0.00            
ATOM    279  SD  MET    31      70.920  66.140 125.310  1.00  0.00            
ATOM    280  CE  MET    31      70.150  64.990 126.430  1.00  0.00            
ATOM    281  C   MET    31      72.410  70.280 124.140  1.00  0.00            
ATOM    282  O   MET    31      71.810  71.350 124.170  1.00  0.00            
ATOM    283  N   GLN    32      73.430  70.050 123.320  1.00  0.00            
ATOM    284  H   GLN    32      74.350  69.750 123.570  1.00  0.00            
ATOM    285  CA  GLN    32      73.330  70.600 121.960  1.00  0.00            
ATOM    286  CB  GLN    32      74.690  70.550 121.260  1.00  0.00            
ATOM    287  CG  GLN    32      75.630  71.720 121.580  1.00  0.00            
ATOM    288  CD  GLN    32      76.990  71.680 120.890  1.00  0.00            
ATOM    289  OE1 GLN    32      77.980  71.530 121.600  1.00  0.00            
ATOM    290  NE2 GLN    32      77.100  71.980 119.590  1.00  0.00            
ATOM    291 1HE2 GLN    32      76.400  72.330 118.980  1.00  0.00            
ATOM    292 2HE2 GLN    32      78.030  71.910 119.240  1.00  0.00            
ATOM    293  C   GLN    32      72.270  69.940 121.090  1.00  0.00            
ATOM    294  O   GLN    32      71.940  68.760 121.200  1.00  0.00            
ATOM    295  N   ASP    33      72.050  70.620 119.970  1.00  0.00            
ATOM    296  H   ASP    33      72.530  71.470 119.790  1.00  0.00            
ATOM    297  CA  ASP    33      71.090  70.190 118.940  1.00  0.00            
ATOM    298  CB  ASP    33      69.950  71.210 119.110  1.00  0.00            
ATOM    299  CG  ASP    33      68.560  70.610 118.950  1.00  0.00            
ATOM    300  OD1 ASP    33      68.470  69.610 118.200  1.00  0.00            
ATOM    301  OD2 ASP    33      67.600  70.960 119.670  1.00  0.00            
ATOM    302  C   ASP    33      71.650  70.000 117.530  1.00  0.00            
ATOM    303  O   ASP    33      71.950  71.000 116.870  1.00  0.00            
ATOM    304  N   PHE    34      71.190  68.910 116.940  1.00  0.00            
ATOM    305  H   PHE    34      70.330  68.510 117.270  1.00  0.00            
ATOM    306  CA  PHE    34      71.630  68.390 115.640  1.00  0.00            
ATOM    307  CB  PHE    34      72.790  67.410 115.840  1.00  0.00            
ATOM    308  CG  PHE    34      74.050  67.980 116.490  1.00  0.00            
ATOM    309  CD1 PHE    34      74.580  67.380 117.630  1.00  0.00            
ATOM    310  HD1 PHE    34      73.940  66.650 118.130  1.00  0.00            
ATOM    311  CD2 PHE    34      74.690  69.090 115.940  1.00  0.00            
ATOM    312  HD2 PHE    34      74.280  69.660 115.110  1.00  0.00            
ATOM    313  CE1 PHE    34      75.810  67.740 118.150  1.00  0.00            
ATOM    314  HE1 PHE    34      76.350  67.200 118.920  1.00  0.00            
ATOM    315  CE2 PHE    34      75.900  69.540 116.440  1.00  0.00            
ATOM    316  HE2 PHE    34      76.310  70.520 116.190  1.00  0.00            
ATOM    317  CZ  PHE    34      76.420  68.820 117.510  1.00  0.00            
ATOM    318  HZ  PHE    34      77.350  69.110 118.000  1.00  0.00            
ATOM    319  C   PHE    34      70.450  68.010 114.760  1.00  0.00            
ATOM    320  O   PHE    34      69.470  67.410 115.200  1.00  0.00            
ATOM    321  N   GLU    35      70.510  68.650 113.600  1.00  0.00            
ATOM    322  H   GLU    35      71.380  69.110 113.380  1.00  0.00            
ATOM    323  CA  GLU    35      69.430  68.830 112.620  1.00  0.00            
ATOM    324  CB  GLU    35      69.890  69.810 111.540  1.00  0.00            
ATOM    325  CG  GLU    35      68.670  70.370 110.810  1.00  0.00            
ATOM    326  CD  GLU    35      69.090  71.430 109.790  1.00  0.00            
ATOM    327  OE1 GLU    35      69.290  72.580 110.230  1.00  0.00            
ATOM    328  OE2 GLU    35      69.350  71.180 108.590  1.00  0.00            
ATOM    329  C   GLU    35      69.120  67.490 111.960  1.00  0.00            
ATOM    330  O   GLU    35      69.940  66.860 111.290  1.00  0.00            
ATOM    331  N   VAL    36      68.030  66.930 112.470  1.00  0.00            
ATOM    332  H   VAL    36      67.560  67.170 113.320  1.00  0.00            
ATOM    333  CA  VAL    36      67.480  65.730 111.810  1.00  0.00            
ATOM    334  CB  VAL    36      67.190  64.750 112.940  1.00  0.00            
ATOM    335  CG1 VAL    36      67.020  63.400 112.250  1.00  0.00            
ATOM    336  CG2 VAL    36      68.250  64.790 114.050  1.00  0.00            
ATOM    337  C   VAL    36      66.220  66.130 111.040  1.00  0.00            
ATOM    338  O   VAL    36      65.150  66.150 111.640  1.00  0.00            
ATOM    339  N   VAL    37      66.410  66.430 109.760  1.00  0.00            
ATOM    340  H   VAL    37      67.270  66.330 109.260  1.00  0.00            
ATOM    341  CA  VAL    37      65.430  67.100 108.900  1.00  0.00            
ATOM    342  CB  VAL    37      66.010  67.610 107.580  1.00  0.00            
ATOM    343  CG1 VAL    37      64.970  68.310 106.700  1.00  0.00            
ATOM    344  CG2 VAL    37      67.090  68.660 107.820  1.00  0.00            
ATOM    345  C   VAL    37      64.130  66.310 108.730  1.00  0.00            
ATOM    346  O   VAL    37      64.120  65.320 107.990  1.00  0.00            
ATOM    347  N   GLU    38      63.060  66.650 109.430  1.00  0.00            
ATOM    348  H   GLU    38      63.090  67.030 110.360  1.00  0.00            
ATOM    349  CA  GLU    38      61.720  66.270 108.950  1.00  0.00            
ATOM    350  CB  GLU    38      60.770  66.380 110.150  1.00  0.00            
ATOM    351  CG  GLU    38      59.270  66.110 110.050  1.00  0.00            
ATOM    352  CD  GLU    38      58.890  65.050 111.090  1.00  0.00            
ATOM    353  OE1 GLU    38      58.810  65.390 112.290  1.00  0.00            
ATOM    354  OE2 GLU    38      58.910  63.830 110.820  1.00  0.00            
ATOM    355  C   GLU    38      61.210  67.280 107.920  1.00  0.00            
ATOM    356  O   GLU    38      61.110  68.490 108.110  1.00  0.00            
ATOM    357  N   SER    39      60.900  66.710 106.760  1.00  0.00            
ATOM    358  H   SER    39      60.720  65.750 106.580  1.00  0.00            
ATOM    359  CA  SER    39      60.530  67.430 105.530  1.00  0.00            
ATOM    360  CB  SER    39      61.670  67.660 104.550  1.00  0.00            
ATOM    361  OG  SER    39      61.270  67.910 103.200  1.00  0.00            
ATOM    362  HG  SER    39      61.350  67.060 102.670  1.00  0.00            
ATOM    363  C   SER    39      59.220  66.860 104.990  1.00  0.00            
ATOM    364  O   SER    39      59.200  65.790 104.370  1.00  0.00            
ATOM    365  N   ILE    40      58.080  67.430 105.370  1.00  0.00            
ATOM    366  H   ILE    40      58.070  68.270 105.910  1.00  0.00            
ATOM    367  CA  ILE    40      56.780  66.810 105.050  1.00  0.00            
ATOM    368  CB  ILE    40      56.130  66.510 106.400  1.00  0.00            
ATOM    369  CG1 ILE    40      56.360  67.600 107.450  1.00  0.00            
ATOM    370  CG2 ILE    40      56.560  65.160 107.000  1.00  0.00            
ATOM    371  CD  ILE    40      55.510  67.290 108.680  1.00  0.00            
ATOM    372  C   ILE    40      55.910  67.650 104.120  1.00  0.00            
ATOM    373  O   ILE    40      55.960  68.880 104.170  1.00  0.00            
ATOM    374  N   PHE    41      55.140  66.990 103.260  1.00  0.00            
ATOM    375  H   PHE    41      55.300  66.050 102.980  1.00  0.00            
ATOM    376  CA  PHE    41      54.090  67.660 102.480  1.00  0.00            
ATOM    377  CB  PHE    41      54.160  67.420 100.970  1.00  0.00            
ATOM    378  CG  PHE    41      53.390  68.270  99.960  1.00  0.00            
ATOM    379  CD1 PHE    41      52.150  67.980  99.420  1.00  0.00            
ATOM    380  HD1 PHE    41      51.510  67.130  99.680  1.00  0.00            
ATOM    381  CD2 PHE    41      54.130  69.370  99.540  1.00  0.00            
ATOM    382  HD2 PHE    41      54.950  69.690 100.180  1.00  0.00            
ATOM    383  CE1 PHE    41      51.680  68.760  98.360  1.00  0.00            
ATOM    384  HE1 PHE    41      50.660  68.590  98.030  1.00  0.00            
ATOM    385  CE2 PHE    41      53.620  70.160  98.510  1.00  0.00            
ATOM    386  HE2 PHE    41      54.240  71.010  98.230  1.00  0.00            
ATOM    387  CZ  PHE    41      52.390  69.870  97.930  1.00  0.00            
ATOM    388  HZ  PHE    41      51.920  70.570  97.240  1.00  0.00            
ATOM    389  C   PHE    41      52.700  67.330 103.010  1.00  0.00            
ATOM    390  O   PHE    41      52.240  66.200 103.190  1.00  0.00            
ATOM    391  N   PHE    42      51.940  68.420 103.090  1.00  0.00            
ATOM    392  H   PHE    42      52.360  69.330 102.980  1.00  0.00            
ATOM    393  CA  PHE    42      50.580  68.330 103.630  1.00  0.00            
ATOM    394  CB  PHE    42      50.540  69.540 104.560  1.00  0.00            
ATOM    395  CG  PHE    42      51.230  69.220 105.880  1.00  0.00            
ATOM    396  CD1 PHE    42      50.440  68.720 106.910  1.00  0.00            
ATOM    397  HD1 PHE    42      49.480  68.260 106.680  1.00  0.00            
ATOM    398  CD2 PHE    42      52.520  69.700 106.120  1.00  0.00            
ATOM    399  HD2 PHE    42      53.040  70.310 105.390  1.00  0.00            
ATOM    400  CE1 PHE    42      51.060  68.600 108.140  1.00  0.00            
ATOM    401  HE1 PHE    42      50.590  67.860 108.790  1.00  0.00            
ATOM    402  CE2 PHE    42      53.100  69.570 107.370  1.00  0.00            
ATOM    403  HE2 PHE    42      54.170  69.720 107.520  1.00  0.00            
ATOM    404  CZ  PHE    42      52.360  69.020 108.410  1.00  0.00            
ATOM    405  HZ  PHE    42      52.890  69.070 109.360  1.00  0.00            
ATOM    406  C   PHE    42      49.610  68.640 102.480  1.00  0.00            
ATOM    407  O   PHE    42      49.250  69.790 102.250  1.00  0.00            
ATOM    408  N   PRO    43      49.220  67.590 101.770  1.00  0.00            
ATOM    409  CA  PRO    43      48.310  67.680 100.620  1.00  0.00            
ATOM    410  CB  PRO    43      48.430  66.330  99.910  1.00  0.00            
ATOM    411  CG  PRO    43      48.490  65.380 101.110  1.00  0.00            
ATOM    412  CD  PRO    43      49.220  66.180 102.190  1.00  0.00            
ATOM    413  C   PRO    43      46.860  68.060 100.930  1.00  0.00            
ATOM    414  O   PRO    43      46.290  67.930 102.020  1.00  0.00            
ATOM    415  N   SER    44      46.280  68.670  99.910  1.00  0.00            
ATOM    416  H   SER    44      46.780  69.040  99.120  1.00  0.00            
ATOM    417  CA  SER    44      44.890  69.150  99.910  1.00  0.00            
ATOM    418  CB  SER    44      44.570  70.160  98.800  1.00  0.00            
ATOM    419  OG  SER    44      44.960  69.770  97.480  1.00  0.00            
ATOM    420  HG  SER    44      45.810  70.260  97.280  1.00  0.00            
ATOM    421  C   SER    44      43.720  68.160  99.830  1.00  0.00            
ATOM    422  O   SER    44      42.570  68.410 100.190  1.00  0.00            
ATOM    423  N   GLN    45      44.000  67.140  99.030  1.00  0.00            
ATOM    424  H   GLN    45      44.800  67.080  98.430  1.00  0.00            
ATOM    425  CA  GLN    45      43.260  65.870  99.020  1.00  0.00            
ATOM    426  CB  GLN    45      42.290  65.740  97.840  1.00  0.00            
ATOM    427  CG  GLN    45      41.350  64.530  97.820  1.00  0.00            
ATOM    428  CD  GLN    45      41.550  63.670  96.580  1.00  0.00            
ATOM    429  OE1 GLN    45      42.440  63.810  95.740  1.00  0.00            
ATOM    430  NE2 GLN    45      40.810  62.570  96.490  1.00  0.00            
ATOM    431 1HE2 GLN    45      39.990  62.500  97.050  1.00  0.00            
ATOM    432 2HE2 GLN    45      40.800  62.160  95.570  1.00  0.00            
ATOM    433  C   GLN    45      44.230  64.690  99.100  1.00  0.00            
ATOM    434  O   GLN    45      44.780  64.070  98.190  1.00  0.00            
ATOM    435  N   GLY    46      44.590  64.470 100.360  1.00  0.00            
ATOM    436  H   GLY    46      44.790  65.230 100.980  1.00  0.00            
ATOM    437  CA  GLY    46      45.430  63.320 100.740  1.00  0.00            
ATOM    438  C   GLY    46      44.730  61.980 100.970  1.00  0.00            
ATOM    439  O   GLY    46      44.460  61.550 102.100  1.00  0.00            
ATOM    440  N   SER    47      44.520  61.310  99.850  1.00  0.00            
ATOM    441  H   SER    47      44.690  61.600  98.910  1.00  0.00            
ATOM    442  CA  SER    47      43.970  59.950  99.900  1.00  0.00            
ATOM    443  CB  SER    47      43.280  59.530  98.600  1.00  0.00            
ATOM    444  OG  SER    47      43.970  59.820  97.380  1.00  0.00            
ATOM    445  HG  SER    47      44.790  59.240  97.390  1.00  0.00            
ATOM    446  C   SER    47      45.110  58.980 100.230  1.00  0.00            
ATOM    447  O   SER    47      46.260  59.410 100.250  1.00  0.00            
ATOM    448  N   SER    48      44.770  57.860 100.860  1.00  0.00            
ATOM    449  H   SER    48      43.810  57.790 101.140  1.00  0.00            
ATOM    450  CA  SER    48      45.630  56.720 101.210  1.00  0.00            
ATOM    451  CB  SER    48      46.290  56.250  99.910  1.00  0.00            
ATOM    452  OG  SER    48      45.260  56.150  98.930  1.00  0.00            
ATOM    453  HG  SER    48      45.530  55.390  98.340  1.00  0.00            
ATOM    454  C   SER    48      46.670  56.930 102.310  1.00  0.00            
ATOM    455  O   SER    48      47.750  57.330 101.880  1.00  0.00            
ATOM    456  N   SER    49      46.120  57.050 103.520  1.00  0.00            
ATOM    457  H   SER    49      45.150  56.850 103.620  1.00  0.00            
ATOM    458  CA  SER    49      46.790  57.200 104.820  1.00  0.00            
ATOM    459  CB  SER    49      48.010  56.270 104.880  1.00  0.00            
ATOM    460  OG  SER    49      48.640  56.430 106.150  1.00  0.00            
ATOM    461  HG  SER    49      48.190  57.060 106.780  1.00  0.00            
ATOM    462  C   SER    49      47.230  58.630 105.140  1.00  0.00            
ATOM    463  O   SER    49      47.440  58.830 106.340  1.00  0.00            
ATOM    464  N   THR    50      47.720  59.440 104.210  1.00  0.00            
ATOM    465  H   THR    50      47.650  59.260 103.230  1.00  0.00            
ATOM    466  CA  THR    50      48.370  60.720 104.530  1.00  0.00            
ATOM    467  CB  THR    50      49.660  61.060 103.770  1.00  0.00            
ATOM    468  OG1 THR    50      50.300  62.150 104.420  1.00  0.00            
ATOM    469  HG1 THR    50      51.110  62.500 103.960  1.00  0.00            
ATOM    470  CG2 THR    50      49.370  61.490 102.330  1.00  0.00            
ATOM    471  C   THR    50      47.430  61.930 104.610  1.00  0.00            
ATOM    472  O   THR    50      46.860  62.360 103.610  1.00  0.00            
ATOM    473  N   PRO    51      47.360  62.550 105.780  1.00  0.00            
ATOM    474  CA  PRO    51      46.560  63.780 105.910  1.00  0.00            
ATOM    475  CB  PRO    51      46.610  64.060 107.420  1.00  0.00            
ATOM    476  CG  PRO    51      47.980  63.570 107.880  1.00  0.00            
ATOM    477  CD  PRO    51      48.170  62.340 106.990  1.00  0.00            
ATOM    478  C   PRO    51      46.990  65.000 105.100  1.00  0.00            
ATOM    479  O   PRO    51      48.030  65.640 105.260  1.00  0.00            
ATOM    480  N   GLY    52      46.080  65.560 104.310  1.00  0.00            
ATOM    481  H   GLY    52      46.240  66.450 103.890  1.00  0.00            
ATOM    482  CA  GLY    52      44.670  65.130 104.330  1.00  0.00            
ATOM    483  C   GLY    52      44.080  66.380 103.660  1.00  0.00            
ATOM    484  O   GLY    52      44.010  66.540 102.440  1.00  0.00            
ATOM    485  N   HIS    53      43.670  67.280 104.550  1.00  0.00            
ATOM    486  H   HIS    53      43.830  67.250 105.530  1.00  0.00            
ATOM    487  CA  HIS    53      42.970  68.510 104.150  1.00  0.00            
ATOM    488  CB  HIS    53      41.520  68.490 104.640  1.00  0.00            
ATOM    489  CG  HIS    53      40.730  67.450 103.840  1.00  0.00            
ATOM    490  ND1 HIS    53      40.030  66.450 104.370  1.00  0.00            
ATOM    491  CD2 HIS    53      40.170  67.740 102.670  1.00  0.00            
ATOM    492  HD2 HIS    53      40.710  68.190 101.840  1.00  0.00            
ATOM    493  CE1 HIS    53      39.020  66.150 103.570  1.00  0.00            
ATOM    494  HE1 HIS    53      38.220  65.430 103.710  1.00  0.00            
ATOM    495  NE2 HIS    53      39.120  66.940 102.500  1.00  0.00            
ATOM    496  HE2 HIS    53      38.410  66.980 101.800  1.00  0.00            
ATOM    497  C   HIS    53      43.770  69.730 104.610  1.00  0.00            
ATOM    498  O   HIS    53      43.430  70.400 105.580  1.00  0.00            
ATOM    499  N   HIS    54      44.800  70.050 103.830  1.00  0.00            
ATOM    500  H   HIS    54      44.980  69.480 103.030  1.00  0.00            
ATOM    501  CA  HIS    54      45.660  71.210 104.130  1.00  0.00            
ATOM    502  CB  HIS    54      46.920  70.810 104.900  1.00  0.00            
ATOM    503  CG  HIS    54      46.760  69.900 106.120  1.00  0.00            
ATOM    504  ND1 HIS    54      46.530  70.270 107.380  1.00  0.00            
ATOM    505  HD1 HIS    54      46.290  71.180 107.710  1.00  0.00            
ATOM    506  CD2 HIS    54      46.910  68.590 106.030  1.00  0.00            
ATOM    507  HD2 HIS    54      47.220  68.100 105.100  1.00  0.00            
ATOM    508  CE1 HIS    54      46.410  69.140 108.080  1.00  0.00            
ATOM    509  HE1 HIS    54      46.090  69.040 109.120  1.00  0.00            
ATOM    510  NE2 HIS    54      46.670  68.130 107.260  1.00  0.00            
ATOM    511  C   HIS    54      45.810  72.110 102.910  1.00  0.00            
ATOM    512  O   HIS    54      46.830  72.050 102.210  1.00  0.00            
ATOM    513  N   HIS    55      44.810  72.990 102.880  1.00  0.00            
ATOM    514  H   HIS    55      44.080  72.980 103.560  1.00  0.00            
ATOM    515  CA  HIS    55      44.640  73.930 101.770  1.00  0.00            
ATOM    516  CB  HIS    55      43.220  74.500 101.660  1.00  0.00            
ATOM    517  CG  HIS    55      42.170  73.410 101.850  1.00  0.00            
ATOM    518  ND1 HIS    55      41.960  72.780 103.000  1.00  0.00            
ATOM    519  CD2 HIS    55      41.470  72.780 100.910  1.00  0.00            
ATOM    520  HD2 HIS    55      41.490  73.050  99.850  1.00  0.00            
ATOM    521  CE1 HIS    55      41.100  71.800 102.780  1.00  0.00            
ATOM    522  HE1 HIS    55      40.650  71.170 103.540  1.00  0.00            
ATOM    523  NE2 HIS    55      40.790  71.790 101.480  1.00  0.00            
ATOM    524  HE2 HIS    55      39.930  71.470 101.090  1.00  0.00            
ATOM    525  C   HIS    55      45.590  75.130 101.720  1.00  0.00            
ATOM    526  O   HIS    55      45.670  75.850 102.720  1.00  0.00            
ATOM    527  N   GLY    56      46.410  75.330 100.690  1.00  0.00            
ATOM    528  H   GLY    56      47.070  76.080 100.660  1.00  0.00            
ATOM    529  CA  GLY    56      46.440  74.540  99.450  1.00  0.00            
ATOM    530  C   GLY    56      47.800  73.950  99.080  1.00  0.00            
ATOM    531  O   GLY    56      48.570  74.560  98.340  1.00  0.00            
ATOM    532  N   ASP    57      48.140  72.890  99.810  1.00  0.00            
ATOM    533  H   ASP    57      47.610  72.560 100.590  1.00  0.00            
ATOM    534  CA  ASP    57      49.290  72.000  99.570  1.00  0.00            
ATOM    535  CB  ASP    57      49.270  71.480  98.130  1.00  0.00            
ATOM    536  CG  ASP    57      48.050  70.700  97.630  1.00  0.00            
ATOM    537  OD1 ASP    57      47.110  71.280  97.050  1.00  0.00            
ATOM    538  OD2 ASP    57      48.200  69.470  97.460  1.00  0.00            
ATOM    539  C   ASP    57      50.650  72.570  99.990  1.00  0.00            
ATOM    540  O   ASP    57      51.380  73.100  99.160  1.00  0.00            
ATOM    541  N   PHE    58      51.050  72.360 101.240  1.00  0.00            
ATOM    542  H   PHE    58      50.540  71.770 101.860  1.00  0.00            
ATOM    543  CA  PHE    58      52.200  73.050 101.850  1.00  0.00            
ATOM    544  CB  PHE    58      51.710  73.950 102.990  1.00  0.00            
ATOM    545  CG  PHE    58      51.540  73.300 104.360  1.00  0.00            
ATOM    546  CD1 PHE    58      50.310  72.830 104.810  1.00  0.00            
ATOM    547  HD1 PHE    58      49.510  72.490 104.150  1.00  0.00            
ATOM    548  CD2 PHE    58      52.640  73.470 105.190  1.00  0.00            
ATOM    549  HD2 PHE    58      53.540  73.730 104.640  1.00  0.00            
ATOM    550  CE1 PHE    58      50.180  72.690 106.180  1.00  0.00            
ATOM    551  HE1 PHE    58      49.180  72.540 106.590  1.00  0.00            
ATOM    552  CE2 PHE    58      52.480  73.220 106.550  1.00  0.00            
ATOM    553  HE2 PHE    58      53.220  73.640 107.240  1.00  0.00            
ATOM    554  CZ  PHE    58      51.250  72.820 107.050  1.00  0.00            
ATOM    555  HZ  PHE    58      51.170  72.510 108.090  1.00  0.00            
ATOM    556  C   PHE    58      53.370  72.130 102.210  1.00  0.00            
ATOM    557  O   PHE    58      53.180  70.980 102.610  1.00  0.00            
ATOM    558  N   LYS    59      54.460  72.690 101.690  1.00  0.00            
ATOM    559  H   LYS    59      54.460  73.580 101.220  1.00  0.00            
ATOM    560  CA  LYS    59      55.740  72.120 102.130  1.00  0.00            
ATOM    561  CB  LYS    59      56.770  72.140 101.000  1.00  0.00            
ATOM    562  CG  LYS    59      58.110  71.590 101.490  1.00  0.00            
ATOM    563  CD  LYS    59      58.930  71.030 100.330  1.00  0.00            
ATOM    564  CE  LYS    59      58.470  69.620  99.960  1.00  0.00            
ATOM    565  NZ  LYS    59      59.170  69.270  98.720  1.00  0.00            
ATOM    566  HZ1 LYS    59      60.120  69.570  98.790  1.00  0.00            
ATOM    567  HZ2 LYS    59      59.250  68.300  98.500  1.00  0.00            
ATOM    568  HZ3 LYS    59      58.780  69.680  97.890  1.00  0.00            
ATOM    569  C   LYS    59      56.240  72.670 103.470  1.00  0.00            
ATOM    570  O   LYS    59      56.450  73.870 103.620  1.00  0.00            
ATOM    571  N   PHE    60      56.390  71.700 104.370  1.00  0.00            
ATOM    572  H   PHE    60      56.190  70.740 104.160  1.00  0.00            
ATOM    573  CA  PHE    60      56.860  71.910 105.740  1.00  0.00            
ATOM    574  CB  PHE    60      55.680  71.590 106.660  1.00  0.00            
ATOM    575  CG  PHE    60      55.860  72.010 108.120  1.00  0.00            
ATOM    576  CD1 PHE    60      55.880  73.360 108.450  1.00  0.00            
ATOM    577  HD1 PHE    60      55.640  74.100 107.680  1.00  0.00            
ATOM    578  CD2 PHE    60      56.310  71.050 109.020  1.00  0.00            
ATOM    579  HD2 PHE    60      56.480  70.040 108.640  1.00  0.00            
ATOM    580  CE1 PHE    60      56.270  73.680 109.750  1.00  0.00            
ATOM    581  HE1 PHE    60      56.420  74.750 109.890  1.00  0.00            
ATOM    582  CE2 PHE    60      56.680  71.400 110.310  1.00  0.00            
ATOM    583  HE2 PHE    60      57.000  70.700 111.080  1.00  0.00            
ATOM    584  CZ  PHE    60      56.610  72.730 110.710  1.00  0.00            
ATOM    585  HZ  PHE    60      56.890  73.100 111.700  1.00  0.00            
ATOM    586  C   PHE    60      58.170  71.210 106.120  1.00  0.00            
ATOM    587  O   PHE    60      58.240  70.000 106.350  1.00  0.00            
ATOM    588  N   LYS    61      59.150  72.060 106.410  1.00  0.00            
ATOM    589  H   LYS    61      59.020  73.040 106.300  1.00  0.00            
ATOM    590  CA  LYS    61      60.530  71.640 106.720  1.00  0.00            
ATOM    591  CB  LYS    61      61.460  72.000 105.560  1.00  0.00            
ATOM    592  CG  LYS    61      61.210  71.220 104.270  1.00  0.00            
ATOM    593  CD  LYS    61      62.080  71.580 103.060  1.00  0.00            
ATOM    594  CE  LYS    61      63.480  71.000 103.230  1.00  0.00            
ATOM    595  NZ  LYS    61      64.040  70.960 101.870  1.00  0.00            
ATOM    596  HZ1 LYS    61      64.980  70.600 101.900  1.00  0.00            
ATOM    597  HZ2 LYS    61      63.490  70.360 101.290  1.00  0.00            
ATOM    598  HZ3 LYS    61      64.020  71.870 101.460  1.00  0.00            
ATOM    599  C   LYS    61      61.050  72.300 108.000  1.00  0.00            
ATOM    600  O   LYS    61      61.140  73.510 108.150  1.00  0.00            
ATOM    601  N   THR    62      61.370  71.410 108.940  1.00  0.00            
ATOM    602  H   THR    62      60.930  70.520 108.840  1.00  0.00            
ATOM    603  CA  THR    62      61.870  71.820 110.260  1.00  0.00            
ATOM    604  CB  THR    62      60.870  71.320 111.310  1.00  0.00            
ATOM    605  OG1 THR    62      61.320  71.750 112.600  1.00  0.00            
ATOM    606  HG1 THR    62      61.630  72.690 112.710  1.00  0.00            
ATOM    607  CG2 THR    62      60.850  69.800 111.420  1.00  0.00            
ATOM    608  C   THR    62      63.360  71.520 110.470  1.00  0.00            
ATOM    609  O   THR    62      63.760  70.360 110.560  1.00  0.00            
ATOM    610  N   TYR    63      64.060  72.630 110.680  1.00  0.00            
ATOM    611  H   TYR    63      63.600  73.450 111.020  1.00  0.00            
ATOM    612  CA  TYR    63      65.520  72.690 110.830  1.00  0.00            
ATOM    613  CB  TYR    63      66.080  73.690 109.820  1.00  0.00            
ATOM    614  CG  TYR    63      65.620  73.570 108.360  1.00  0.00            
ATOM    615  CD1 TYR    63      65.530  74.700 107.550  1.00  0.00            
ATOM    616  HD1 TYR    63      65.300  75.690 107.930  1.00  0.00            
ATOM    617  CD2 TYR    63      65.550  72.280 107.850  1.00  0.00            
ATOM    618  HD2 TYR    63      66.000  71.450 108.390  1.00  0.00            
ATOM    619  CE1 TYR    63      65.450  74.470 106.180  1.00  0.00            
ATOM    620  HE1 TYR    63      65.750  75.270 105.500  1.00  0.00            
ATOM    621  CE2 TYR    63      65.360  72.080 106.480  1.00  0.00            
ATOM    622  HE2 TYR    63      65.270  71.050 106.140  1.00  0.00            
ATOM    623  CZ  TYR    63      65.330  73.190 105.650  1.00  0.00            
ATOM    624  OH  TYR    63      65.540  73.050 104.310  1.00  0.00            
ATOM    625  HH  TYR    63      65.250  73.900 103.860  1.00  0.00            
ATOM    626  C   TYR    63      66.050  73.030 112.230  1.00  0.00            
ATOM    627  O   TYR    63      65.300  72.930 113.200  1.00  0.00            
ATOM    628  N   ALA    64      67.370  73.120 112.340  1.00  0.00            
ATOM    629  H   ALA    64      67.990  72.940 111.580  1.00  0.00            
ATOM    630  CA  ALA    64      68.050  73.640 113.540  1.00  0.00            
ATOM    631  CB  ALA    64      69.440  74.020 113.030  1.00  0.00            
ATOM    632  C   ALA    64      67.450  74.780 114.370  1.00  0.00            
ATOM    633  O   ALA    64      66.710  75.610 113.840  1.00  0.00            
ATOM    634  N   PRO    65      67.460  74.670 115.700  1.00  0.00            
ATOM    635  CA  PRO    65      67.560  73.410 116.450  1.00  0.00            
ATOM    636  CB  PRO    65      67.840  73.890 117.870  1.00  0.00            
ATOM    637  CG  PRO    65      68.190  75.370 117.900  1.00  0.00            
ATOM    638  CD  PRO    65      67.530  75.830 116.600  1.00  0.00            
ATOM    639  C   PRO    65      66.330  72.510 116.320  1.00  0.00            
ATOM    640  O   PRO    65      65.250  73.050 116.080  1.00  0.00            
ATOM    641  N   ILE    66      66.570  71.230 116.560  1.00  0.00            
ATOM    642  H   ILE    66      67.450  70.850 116.840  1.00  0.00            
ATOM    643  CA  ILE    66      65.450  70.290 116.380  1.00  0.00            
ATOM    644  CB  ILE    66      65.980  69.180 115.460  1.00  0.00            
ATOM    645  CG1 ILE    66      65.460  69.450 114.050  1.00  0.00            
ATOM    646  CG2 ILE    66      65.580  67.760 115.840  1.00  0.00            
ATOM    647  CD  ILE    66      63.950  69.230 113.940  1.00  0.00            
ATOM    648  C   ILE    66      64.770  69.860 117.680  1.00  0.00            
ATOM    649  O   ILE    66      63.540  69.920 117.650  1.00  0.00            
ATOM    650  N   ALA    67      65.450  69.500 118.760  1.00  0.00            
ATOM    651  H   ALA    67      66.410  69.710 118.910  1.00  0.00            
ATOM    652  CA  ALA    67      64.800  68.950 119.970  1.00  0.00            
ATOM    653  CB  ALA    67      65.810  68.340 120.940  1.00  0.00            
ATOM    654  C   ALA    67      64.010  69.980 120.780  1.00  0.00            
ATOM    655  O   ALA    67      62.920  69.680 121.250  1.00  0.00            
ATOM    656  N   PHE    68      64.520  71.210 120.810  1.00  0.00            
ATOM    657  H   PHE    68      65.440  71.330 120.440  1.00  0.00            
ATOM    658  CA  PHE    68      63.960  72.490 121.270  1.00  0.00            
ATOM    659  CB  PHE    68      64.960  73.640 121.150  1.00  0.00            
ATOM    660  CG  PHE    68      66.050  73.530 122.220  1.00  0.00            
ATOM    661  CD1 PHE    68      65.690  73.780 123.540  1.00  0.00            
ATOM    662  HD1 PHE    68      64.690  73.680 123.970  1.00  0.00            
ATOM    663  CD2 PHE    68      67.400  73.470 121.930  1.00  0.00            
ATOM    664  HD2 PHE    68      67.720  73.260 120.900  1.00  0.00            
ATOM    665  CE1 PHE    68      66.650  73.870 124.540  1.00  0.00            
ATOM    666  HE1 PHE    68      66.310  74.090 125.550  1.00  0.00            
ATOM    667  CE2 PHE    68      68.390  73.580 122.900  1.00  0.00            
ATOM    668  HE2 PHE    68      69.440  73.580 122.640  1.00  0.00            
ATOM    669  CZ  PHE    68      68.000  73.790 124.220  1.00  0.00            
ATOM    670  HZ  PHE    68      68.650  73.750 125.100  1.00  0.00            
ATOM    671  C   PHE    68      62.640  72.880 120.600  1.00  0.00            
ATOM    672  O   PHE    68      62.560  73.660 119.660  1.00  0.00            
ATOM    673  N   ARG    69      61.580  72.460 121.290  1.00  0.00            
ATOM    674  H   ARG    69      61.720  71.820 122.050  1.00  0.00            
ATOM    675  CA  ARG    69      60.240  72.660 120.740  1.00  0.00            
ATOM    676  CB  ARG    69      59.580  71.360 120.260  1.00  0.00            
ATOM    677  CG  ARG    69      60.300  70.870 119.000  1.00  0.00            
ATOM    678  CD  ARG    69      60.040  71.720 117.750  1.00  0.00            
ATOM    679  NE  ARG    69      60.880  71.290 116.630  1.00  0.00            
ATOM    680  HE  ARG    69      60.610  70.460 116.140  1.00  0.00            
ATOM    681  CZ  ARG    69      62.010  71.890 116.230  1.00  0.00            
ATOM    682  NH1 ARG    69      62.540  72.870 116.970  1.00  0.00            
ATOM    683 1HH1 ARG    69      62.000  73.170 117.760  1.00  0.00            
ATOM    684 2HH1 ARG    69      63.530  72.990 116.890  1.00  0.00            
ATOM    685  NH2 ARG    69      62.490  71.760 114.990  1.00  0.00            
ATOM    686 1HH2 ARG    69      61.970  71.260 114.290  1.00  0.00            
ATOM    687 2HH2 ARG    69      63.370  72.050 114.620  1.00  0.00            
ATOM    688  C   ARG    69      59.240  73.510 121.540  1.00  0.00            
ATOM    689  O   ARG    69      59.020  74.690 121.260  1.00  0.00            
ATOM    690  N   TYR    70      58.760  72.970 122.650  1.00  0.00            
ATOM    691  H   TYR    70      58.950  72.070 123.050  1.00  0.00            
ATOM    692  CA  TYR    70      58.020  73.740 123.660  1.00  0.00            
ATOM    693  CB  TYR    70      57.110  72.860 124.520  1.00  0.00            
ATOM    694  CG  TYR    70      56.060  72.140 123.680  1.00  0.00            
ATOM    695  CD1 TYR    70      54.720  72.500 123.510  1.00  0.00            
ATOM    696  HD1 TYR    70      54.560  73.510 123.890  1.00  0.00            
ATOM    697  CD2 TYR    70      56.610  71.060 123.000  1.00  0.00            
ATOM    698  HD2 TYR    70      57.530  70.580 123.350  1.00  0.00            
ATOM    699  CE1 TYR    70      53.900  71.740 122.690  1.00  0.00            
ATOM    700  HE1 TYR    70      52.830  71.720 122.920  1.00  0.00            
ATOM    701  CE2 TYR    70      55.840  70.340 122.100  1.00  0.00            
ATOM    702  HE2 TYR    70      56.250  69.390 121.740  1.00  0.00            
ATOM    703  CZ  TYR    70      54.520  70.740 121.960  1.00  0.00            
ATOM    704  OH  TYR    70      53.780  69.840 121.250  1.00  0.00            
ATOM    705  HH  TYR    70      54.110  69.770 120.310  1.00  0.00            
ATOM    706  C   TYR    70      58.810  74.790 124.460  1.00  0.00            
ATOM    707  O   TYR    70      59.930  74.570 124.930  1.00  0.00            
ATOM    708  N   PHE    71      58.050  75.860 124.660  1.00  0.00            
ATOM    709  H   PHE    71      57.070  75.800 124.890  1.00  0.00            
ATOM    710  CA  PHE    71      58.600  77.140 125.100  1.00  0.00            
ATOM    711  CB  PHE    71      57.770  78.250 124.450  1.00  0.00            
ATOM    712  CG  PHE    71      58.070  78.470 122.970  1.00  0.00            
ATOM    713  CD1 PHE    71      57.370  77.810 121.970  1.00  0.00            
ATOM    714  HD1 PHE    71      56.500  77.190 122.210  1.00  0.00            
ATOM    715  CD2 PHE    71      59.050  79.370 122.580  1.00  0.00            
ATOM    716  HD2 PHE    71      59.660  79.870 123.330  1.00  0.00            
ATOM    717  CE1 PHE    71      57.730  77.950 120.630  1.00  0.00            
ATOM    718  HE1 PHE    71      57.270  77.340 119.860  1.00  0.00            
ATOM    719  CE2 PHE    71      59.440  79.530 121.250  1.00  0.00            
ATOM    720  HE2 PHE    71      60.120  80.330 120.970  1.00  0.00            
ATOM    721  CZ  PHE    71      58.780  78.780 120.280  1.00  0.00            
ATOM    722  HZ  PHE    71      59.210  78.790 119.280  1.00  0.00            
ATOM    723  C   PHE    71      58.670  77.410 126.610  1.00  0.00            
ATOM    724  O   PHE    71      59.770  77.690 127.080  1.00  0.00            
ATOM    725  N   ARG    72      57.570  77.410 127.350  1.00  0.00            
ATOM    726  H   ARG    72      56.690  77.610 126.920  1.00  0.00            
ATOM    727  CA  ARG    72      57.550  77.230 128.810  1.00  0.00            
ATOM    728  CB  ARG    72      56.100  77.370 129.300  1.00  0.00            
ATOM    729  CG  ARG    72      55.490  78.770 129.120  1.00  0.00            
ATOM    730  CD  ARG    72      56.060  79.660 130.230  1.00  0.00            
ATOM    731  NE  ARG    72      55.390  80.960 130.120  1.00  0.00            
ATOM    732  HE  ARG    72      54.950  81.100 129.230  1.00  0.00            
ATOM    733  CZ  ARG    72      55.190  81.770 131.180  1.00  0.00            
ATOM    734  NH1 ARG    72      55.650  81.380 132.370  1.00  0.00            
ATOM    735 1HH1 ARG    72      56.120  80.500 132.410  1.00  0.00            
ATOM    736 2HH1 ARG    72      55.740  81.960 133.180  1.00  0.00            
ATOM    737  NH2 ARG    72      54.700  83.010 131.090  1.00  0.00            
ATOM    738 1HH2 ARG    72      54.350  83.430 130.260  1.00  0.00            
ATOM    739 2HH2 ARG    72      54.340  83.370 131.950  1.00  0.00            
ATOM    740  C   ARG    72      58.110  75.910 129.330  1.00  0.00            
ATOM    741  O   ARG    72      58.750  75.810 130.380  1.00  0.00            
ATOM    742  N   GLU    73      57.540  74.920 128.640  1.00  0.00            
ATOM    743  H   GLU    73      56.880  75.130 127.920  1.00  0.00            
ATOM    744  CA  GLU    73      57.810  73.500 128.900  1.00  0.00            
ATOM    745  CB  GLU    73      56.900  73.000 130.020  1.00  0.00            
ATOM    746  CG  GLU    73      57.690  72.750 131.310  1.00  0.00            
ATOM    747  CD  GLU    73      58.620  71.550 131.180  1.00  0.00            
ATOM    748  OE1 GLU    73      59.780  71.730 130.750  1.00  0.00            
ATOM    749  OE2 GLU    73      58.160  70.410 131.400  1.00  0.00            
ATOM    750  C   GLU    73      57.880  72.340 127.910  1.00  0.00            
ATOM    751  O   GLU    73      56.910  71.710 127.460  1.00  0.00            
ATOM    752  N   MET    74      58.980  71.620 128.070  1.00  0.00            
ATOM    753  H   MET    74      59.420  71.470 128.960  1.00  0.00            
ATOM    754  CA  MET    74      59.450  70.690 127.030  1.00  0.00            
ATOM    755  CB  MET    74      60.970  70.590 126.920  1.00  0.00            
ATOM    756  CG  MET    74      61.460  71.550 125.830  1.00  0.00            
ATOM    757  SD  MET    74      60.850  71.060 124.180  1.00  0.00            
ATOM    758  CE  MET    74      61.410  69.370 124.200  1.00  0.00            
ATOM    759  C   MET    74      58.860  69.290 127.250  1.00  0.00            
ATOM    760  O   MET    74      58.890  68.450 126.350  1.00  0.00            
ATOM    761  N   PHE    75      58.710  68.960 128.530  1.00  0.00            
ATOM    762  H   PHE    75      58.900  69.620 129.250  1.00  0.00            
ATOM    763  CA  PHE    75      58.150  67.690 129.020  1.00  0.00            
ATOM    764  CB  PHE    75      58.750  67.470 130.410  1.00  0.00            
ATOM    765  CG  PHE    75      60.270  67.320 130.460  1.00  0.00            
ATOM    766  CD1 PHE    75      61.080  66.430 129.770  1.00  0.00            
ATOM    767  HD1 PHE    75      60.690  65.440 129.530  1.00  0.00            
ATOM    768  CD2 PHE    75      60.850  68.480 130.950  1.00  0.00            
ATOM    769  HD2 PHE    75      60.240  69.260 131.400  1.00  0.00            
ATOM    770  CE1 PHE    75      62.420  66.660 129.480  1.00  0.00            
ATOM    771  HE1 PHE    75      63.040  65.960 128.910  1.00  0.00            
ATOM    772  CE2 PHE    75      62.170  68.770 130.620  1.00  0.00            
ATOM    773  HE2 PHE    75      62.630  69.570 131.210  1.00  0.00            
ATOM    774  CZ  PHE    75      62.930  67.900 129.850  1.00  0.00            
ATOM    775  HZ  PHE    75      63.990  68.070 129.670  1.00  0.00            
ATOM    776  C   PHE    75      56.620  67.710 129.040  1.00  0.00            
ATOM    777  O   PHE    75      56.100  66.890 128.300  1.00  0.00            
ATOM    778  N   GLY    76      55.970  68.150 130.120  1.00  0.00            
ATOM    779  H   GLY    76      56.490  68.390 130.940  1.00  0.00            
ATOM    780  CA  GLY    76      54.520  68.410 130.130  1.00  0.00            
ATOM    781  C   GLY    76      54.100  69.210 128.900  1.00  0.00            
ATOM    782  O   GLY    76      54.150  70.440 128.950  1.00  0.00            
ATOM    783  N   ILE    77      53.740  68.510 127.830  1.00  0.00            
ATOM    784  H   ILE    77      54.110  67.590 127.910  1.00  0.00            
ATOM    785  CA  ILE    77      53.370  69.020 126.490  1.00  0.00            
ATOM    786  CB  ILE    77      53.620  67.910 125.460  1.00  0.00            
ATOM    787  CG1 ILE    77      52.960  66.580 125.820  1.00  0.00            
ATOM    788  CG2 ILE    77      55.110  67.850 125.150  1.00  0.00            
ATOM    789  CD  ILE    77      52.760  65.890 124.470  1.00  0.00            
ATOM    790  C   ILE    77      52.030  69.730 126.330  1.00  0.00            
ATOM    791  O   ILE    77      50.960  69.120 126.280  1.00  0.00            
ATOM    792  N   ARG    78      52.100  71.060 126.410  1.00  0.00            
ATOM    793  H   ARG    78      52.950  71.520 126.650  1.00  0.00            
ATOM    794  CA  ARG    78      50.880  71.860 126.210  1.00  0.00            
ATOM    795  CB  ARG    78      50.650  72.840 127.360  1.00  0.00            
ATOM    796  CG  ARG    78      50.630  72.100 128.700  1.00  0.00            
ATOM    797  CD  ARG    78      50.570  72.920 129.980  1.00  0.00            
ATOM    798  NE  ARG    78      50.610  72.220 131.280  1.00  0.00            
ATOM    799  HE  ARG    78      49.750  71.730 131.410  1.00  0.00            
ATOM    800  CZ  ARG    78      51.720  72.330 132.010  1.00  0.00            
ATOM    801  NH1 ARG    78      52.920  72.590 131.460  1.00  0.00            
ATOM    802 1HH1 ARG    78      52.950  72.880 130.510  1.00  0.00            
ATOM    803 2HH1 ARG    78      53.640  73.030 132.000  1.00  0.00            
ATOM    804  NH2 ARG    78      51.530  72.370 133.330  1.00  0.00            
ATOM    805 1HH2 ARG    78      50.620  72.440 133.730  1.00  0.00            
ATOM    806 2HH2 ARG    78      52.260  72.100 133.970  1.00  0.00            
ATOM    807  C   ARG    78      50.700  72.490 124.820  1.00  0.00            
ATOM    808  O   ARG    78      51.520  73.320 124.450  1.00  0.00            
ATOM    809  N   PRO    79      49.850  72.010 123.930  1.00  0.00            
ATOM    810  CA  PRO    79      49.710  72.470 122.540  1.00  0.00            
ATOM    811  CB  PRO    79      48.490  71.760 121.960  1.00  0.00            
ATOM    812  CG  PRO    79      48.390  70.530 122.860  1.00  0.00            
ATOM    813  CD  PRO    79      48.760  71.070 124.250  1.00  0.00            
ATOM    814  C   PRO    79      49.650  73.990 122.320  1.00  0.00            
ATOM    815  O   PRO    79      50.520  74.600 121.700  1.00  0.00            
ATOM    816  N   ASP    80      48.980  74.610 123.280  1.00  0.00            
ATOM    817  H   ASP    80      48.320  74.090 123.830  1.00  0.00            
ATOM    818  CA  ASP    80      48.900  76.080 123.270  1.00  0.00            
ATOM    819  CB  ASP    80      47.670  76.470 124.090  1.00  0.00            
ATOM    820  CG  ASP    80      47.750  76.350 125.610  1.00  0.00            
ATOM    821  OD1 ASP    80      47.450  75.250 126.130  1.00  0.00            
ATOM    822  OD2 ASP    80      47.750  77.370 126.330  1.00  0.00            
ATOM    823  C   ASP    80      50.160  76.880 123.630  1.00  0.00            
ATOM    824  O   ASP    80      50.320  77.970 123.100  1.00  0.00            
ATOM    825  N   ASP    81      51.110  76.170 124.230  1.00  0.00            
ATOM    826  H   ASP    81      51.140  75.180 124.370  1.00  0.00            
ATOM    827  CA  ASP    81      52.410  76.770 124.540  1.00  0.00            
ATOM    828  CB  ASP    81      53.240  75.870 125.460  1.00  0.00            
ATOM    829  CG  ASP    81      54.710  76.150 125.770  1.00  0.00            
ATOM    830  OD1 ASP    81      55.110  77.320 125.940  1.00  0.00            
ATOM    831  OD2 ASP    81      55.480  75.240 126.160  1.00  0.00            
ATOM    832  C   ASP    81      53.300  77.200 123.370  1.00  0.00            
ATOM    833  O   ASP    81      53.690  78.350 123.190  1.00  0.00            
ATOM    834  N   TYR    82      53.460  76.200 122.510  1.00  0.00            
ATOM    835  H   TYR    82      53.320  75.240 122.770  1.00  0.00            
ATOM    836  CA  TYR    82      53.870  76.410 121.110  1.00  0.00            
ATOM    837  CB  TYR    82      53.630  75.150 120.280  1.00  0.00            
ATOM    838  CG  TYR    82      54.520  75.130 119.030  1.00  0.00            
ATOM    839  CD1 TYR    82      55.870  74.810 119.010  1.00  0.00            
ATOM    840  HD1 TYR    82      56.360  74.820 119.980  1.00  0.00            
ATOM    841  CD2 TYR    82      53.840  75.190 117.820  1.00  0.00            
ATOM    842  HD2 TYR    82      52.790  75.490 117.890  1.00  0.00            
ATOM    843  CE1 TYR    82      56.610  74.640 117.850  1.00  0.00            
ATOM    844  HE1 TYR    82      57.680  74.420 117.860  1.00  0.00            
ATOM    845  CE2 TYR    82      54.550  74.970 116.650  1.00  0.00            
ATOM    846  HE2 TYR    82      53.880  74.700 115.840  1.00  0.00            
ATOM    847  CZ  TYR    82      55.930  74.780 116.650  1.00  0.00            
ATOM    848  OH  TYR    82      56.680  74.700 115.510  1.00  0.00            
ATOM    849  HH  TYR    82      57.590  74.340 115.700  1.00  0.00            
ATOM    850  C   TYR    82      53.170  77.500 120.310  1.00  0.00            
ATOM    851  O   TYR    82      53.800  78.470 119.910  1.00  0.00            
ATOM    852  N   LEU    83      51.840  77.410 120.370  1.00  0.00            
ATOM    853  H   LEU    83      51.450  76.670 120.910  1.00  0.00            
ATOM    854  CA  LEU    83      50.960  78.380 119.710  1.00  0.00            
ATOM    855  CB  LEU    83      49.530  77.850 119.650  1.00  0.00            
ATOM    856  CG  LEU    83      49.370  76.650 118.710  1.00  0.00            
ATOM    857  CD1 LEU    83      47.980  76.030 118.720  1.00  0.00            
ATOM    858  CD2 LEU    83      49.660  77.100 117.270  1.00  0.00            
ATOM    859  C   LEU    83      51.010  79.880 120.030  1.00  0.00            
ATOM    860  O   LEU    83      51.060  80.690 119.110  1.00  0.00            
ATOM    861  N   TYR    84      51.170  80.260 121.290  1.00  0.00            
ATOM    862  H   TYR    84      51.180  79.570 122.010  1.00  0.00            
ATOM    863  CA  TYR    84      51.240  81.670 121.720  1.00  0.00            
ATOM    864  CB  TYR    84      51.340  81.740 123.240  1.00  0.00            
ATOM    865  CG  TYR    84      50.010  81.450 123.930  1.00  0.00            
ATOM    866  CD1 TYR    84      48.750  81.900 123.560  1.00  0.00            
ATOM    867  HD1 TYR    84      48.740  82.920 123.160  1.00  0.00            
ATOM    868  CD2 TYR    84      50.110  80.430 124.870  1.00  0.00            
ATOM    869  HD2 TYR    84      51.070  80.130 125.290  1.00  0.00            
ATOM    870  CE1 TYR    84      47.530  81.380 123.980  1.00  0.00            
ATOM    871  HE1 TYR    84      46.510  81.730 123.840  1.00  0.00            
ATOM    872  CE2 TYR    84      48.910  79.920 125.360  1.00  0.00            
ATOM    873  HE2 TYR    84      48.960  79.320 126.270  1.00  0.00            
ATOM    874  CZ  TYR    84      47.670  80.320 124.880  1.00  0.00            
ATOM    875  OH  TYR    84      46.590  79.630 125.320  1.00  0.00            
ATOM    876  HH  TYR    84      46.800  78.670 125.530  1.00  0.00            
ATOM    877  C   TYR    84      52.410  82.430 121.090  1.00  0.00            
ATOM    878  O   TYR    84      52.320  83.560 120.620  1.00  0.00            
ATOM    879  N   SER    85      53.580  81.800 121.060  1.00  0.00            
ATOM    880  H   SER    85      53.710  81.030 121.690  1.00  0.00            
ATOM    881  CA  SER    85      54.800  82.180 120.350  1.00  0.00            
ATOM    882  CB  SER    85      55.930  81.160 120.550  1.00  0.00            
ATOM    883  OG  SER    85      56.350  81.350 121.910  1.00  0.00            
ATOM    884  HG  SER    85      57.090  80.690 122.010  1.00  0.00            
ATOM    885  C   SER    85      54.580  82.540 118.880  1.00  0.00            
ATOM    886  O   SER    85      54.750  83.680 118.450  1.00  0.00            
ATOM    887  N   LEU    86      54.090  81.440 118.330  1.00  0.00            
ATOM    888  H   LEU    86      53.890  80.600 118.830  1.00  0.00            
ATOM    889  CA  LEU    86      54.010  81.360 116.860  1.00  0.00            
ATOM    890  CB  LEU    86      54.330  79.930 116.410  1.00  0.00            
ATOM    891  CG  LEU    86      55.810  79.540 116.420  1.00  0.00            
ATOM    892  CD1 LEU    86      55.930  78.020 116.340  1.00  0.00            
ATOM    893  CD2 LEU    86      56.560  80.470 115.460  1.00  0.00            
ATOM    894  C   LEU    86      52.750  81.870 116.150  1.00  0.00            
ATOM    895  O   LEU    86      52.990  82.560 115.160  1.00  0.00            
ATOM    896  N   CYS    87      51.530  81.570 116.570  1.00  0.00            
ATOM    897  H   CYS    87      51.410  81.060 117.420  1.00  0.00            
ATOM    898  CA  CYS    87      50.340  81.930 115.790  1.00  0.00            
ATOM    899  CB  CYS    87      50.200  81.280 114.410  1.00  0.00            
ATOM    900  SG  CYS    87      51.250  82.040 113.120  1.00  0.00            
ATOM    901  HG  CYS    87      52.240  82.060 114.010  1.00  0.00            
ATOM    902  C   CYS    87      49.020  81.590 116.470  1.00  0.00            
ATOM    903  O   CYS    87      48.380  80.580 116.170  1.00  0.00            
ATOM    904  N   ASN    88      48.590  82.470 117.370  1.00  0.00            
ATOM    905  H   ASN    88      49.150  83.280 117.540  1.00  0.00            
ATOM    906  CA  ASN    88      47.360  82.490 118.190  1.00  0.00            
ATOM    907  CB  ASN    88      47.810  82.270 119.630  1.00  0.00            
ATOM    908  CG  ASN    88      46.700  82.310 120.690  1.00  0.00            
ATOM    909  OD1 ASN    88      45.950  81.330 120.770  1.00  0.00            
ATOM    910  ND2 ASN    88      46.640  83.290 121.580  1.00  0.00            
ATOM    911 1HD2 ASN    88      47.400  83.940 121.550  1.00  0.00            
ATOM    912 2HD2 ASN    88      45.950  83.430 122.280  1.00  0.00            
ATOM    913  C   ASN    88      46.450  83.710 118.020  1.00  0.00            
ATOM    914  O   ASN    88      45.280  83.540 117.680  1.00  0.00            
ATOM    915  N   GLU    89      47.020  84.890 118.190  1.00  0.00            
ATOM    916  H   GLU    89      48.010  85.030 118.240  1.00  0.00            
ATOM    917  CA  GLU    89      46.310  86.160 117.960  1.00  0.00            
ATOM    918  CB  GLU    89      46.400  87.020 119.220  1.00  0.00            
ATOM    919  CG  GLU    89      45.390  86.520 120.250  1.00  0.00            
ATOM    920  CD  GLU    89      45.720  87.100 121.630  1.00  0.00            
ATOM    921  OE1 GLU    89      44.900  87.770 122.280  1.00  0.00            
ATOM    922  OE2 GLU    89      46.830  86.740 122.080  1.00  0.00            
ATOM    923  C   GLU    89      46.920  86.960 116.800  1.00  0.00            
ATOM    924  O   GLU    89      48.040  86.590 116.470  1.00  0.00            
ATOM    925  N   PRO    90      46.180  87.790 116.070  1.00  0.00            
ATOM    926  CA  PRO    90      46.690  88.720 115.050  1.00  0.00            
ATOM    927  CB  PRO    90      45.800  89.960 115.020  1.00  0.00            
ATOM    928  CG  PRO    90      44.460  89.270 115.280  1.00  0.00            
ATOM    929  CD  PRO    90      44.780  88.170 116.300  1.00  0.00            
ATOM    930  C   PRO    90      48.140  89.220 115.070  1.00  0.00            
ATOM    931  O   PRO    90      48.570  90.000 115.920  1.00  0.00            
ATOM    932  N   LEU    91      48.940  88.710 114.140  1.00  0.00            
ATOM    933  H   LEU    91      48.550  88.340 113.290  1.00  0.00            
ATOM    934  CA  LEU    91      50.380  88.910 113.970  1.00  0.00            
ATOM    935  CB  LEU    91      50.900  87.950 112.900  1.00  0.00            
ATOM    936  CG  LEU    91      50.970  86.450 113.220  1.00  0.00            
ATOM    937  CD1 LEU    91      51.140  85.780 111.850  1.00  0.00            
ATOM    938  CD2 LEU    91      52.100  86.120 114.190  1.00  0.00            
ATOM    939  C   LEU    91      50.690  90.380 113.670  1.00  0.00            
ATOM    940  O   LEU    91      50.530  90.850 112.550  1.00  0.00            
ATOM    941  N   ILE    92      51.180  91.050 114.700  1.00  0.00            
ATOM    942  H   ILE    92      51.080  90.650 115.610  1.00  0.00            
ATOM    943  CA  ILE    92      51.410  92.500 114.630  1.00  0.00            
ATOM    944  CB  ILE    92      50.850  93.030 115.950  1.00  0.00            
ATOM    945  CG1 ILE    92      50.490  94.510 115.770  1.00  0.00            
ATOM    946  CG2 ILE    92      51.840  93.040 117.120  1.00  0.00            
ATOM    947  CD  ILE    92      49.370  94.780 116.770  1.00  0.00            
ATOM    948  C   ILE    92      52.870  92.830 114.320  1.00  0.00            
ATOM    949  O   ILE    92      53.850  92.270 114.820  1.00  0.00            
ATOM    950  N   GLU    93      53.120  93.860 113.520  1.00  0.00            
ATOM    951  H   GLU    93      52.390  94.470 113.210  1.00  0.00            
ATOM    952  CA  GLU    93      54.430  94.350 113.060  1.00  0.00            
ATOM    953  CB  GLU    93      54.190  94.930 111.670  1.00  0.00            
ATOM    954  CG  GLU    93      54.250  93.820 110.620  1.00  0.00            
ATOM    955  CD  GLU    93      54.100  94.300 109.170  1.00  0.00            
ATOM    956  OE1 GLU    93      55.150  94.830 108.760  1.00  0.00            
ATOM    957  OE2 GLU    93      53.040  94.020 108.570  1.00  0.00            
ATOM    958  C   GLU    93      54.920  95.430 114.030  1.00  0.00            
ATOM    959  O   GLU    93      54.330  96.500 114.140  1.00  0.00            
ATOM    960  N   LEU    94      55.830  95.040 114.920  1.00  0.00            
ATOM    961  H   LEU    94      55.990  94.060 114.980  1.00  0.00            
ATOM    962  CA  LEU    94      56.530  95.870 115.920  1.00  0.00            
ATOM    963  CB  LEU    94      56.350  95.390 117.370  1.00  0.00            
ATOM    964  CG  LEU    94      55.100  95.970 118.030  1.00  0.00            
ATOM    965  CD1 LEU    94      54.660  94.950 119.080  1.00  0.00            
ATOM    966  CD2 LEU    94      55.380  97.350 118.630  1.00  0.00            
ATOM    967  C   LEU    94      57.980  96.150 115.550  1.00  0.00            
ATOM    968  O   LEU    94      58.750  95.260 115.180  1.00  0.00            
ATOM    969  N   SER    95      58.400  97.330 116.010  1.00  0.00            
ATOM    970  H   SER    95      57.880  97.830 116.700  1.00  0.00            
ATOM    971  CA  SER    95      59.710  97.920 115.690  1.00  0.00            
ATOM    972  CB  SER    95      59.490  99.400 115.370  1.00  0.00            
ATOM    973  OG  SER    95      59.740  99.630 113.980  1.00  0.00            
ATOM    974  HG  SER    95      58.910  99.800 113.450  1.00  0.00            
ATOM    975  C   SER    95      60.730  97.790 116.820  1.00  0.00            
ATOM    976  O   SER    95      61.190  98.710 117.500  1.00  0.00            
ATOM    977  N   ASN    96      60.970  96.530 117.140  1.00  0.00            
ATOM    978  H   ASN    96      60.610  95.770 116.590  1.00  0.00            
ATOM    979  CA  ASN    96      61.900  96.140 118.220  1.00  0.00            
ATOM    980  CB  ASN    96      61.450  94.710 118.540  1.00  0.00            
ATOM    981  CG  ASN    96      62.440  93.980 119.460  1.00  0.00            
ATOM    982  OD1 ASN    96      62.720  94.420 120.570  1.00  0.00            
ATOM    983  ND2 ASN    96      63.090  92.990 118.860  1.00  0.00            
ATOM    984 1HD2 ASN    96      63.150  92.850 117.880  1.00  0.00            
ATOM    985 2HD2 ASN    96      63.550  92.320 119.450  1.00  0.00            
ATOM    986  C   ASN    96      63.330  96.100 117.660  1.00  0.00            
ATOM    987  O   ASN    96      63.610  95.350 116.730  1.00  0.00            
ATOM    988  N   PRO    97      64.190  96.790 118.400  1.00  0.00            
ATOM    989  CA  PRO    97      65.610  97.040 118.130  1.00  0.00            
ATOM    990  CB  PRO    97      66.230  97.490 119.460  1.00  0.00            
ATOM    991  CG  PRO    97      65.080  98.330 120.020  1.00  0.00            
ATOM    992  CD  PRO    97      63.860  97.470 119.660  1.00  0.00            
ATOM    993  C   PRO    97      66.490  95.870 117.670  1.00  0.00            
ATOM    994  O   PRO    97      66.790  94.860 118.310  1.00  0.00            
ATOM    995  N   GLY    98      66.800  95.840 116.380  1.00  0.00            
ATOM    996  H   GLY    98      67.440  95.130 116.100  1.00  0.00            
ATOM    997  CA  GLY    98      66.310  96.840 115.410  1.00  0.00            
ATOM    998  C   GLY    98      66.070  96.070 114.110  1.00  0.00            
ATOM    999  O   GLY    98      66.990  95.490 113.540  1.00  0.00            
ATOM   1000  N   ALA    99      64.860  96.410 113.690  1.00  0.00            
ATOM   1001  H   ALA    99      64.510  97.330 113.860  1.00  0.00            
ATOM   1002  CA  ALA    99      64.250  95.750 112.520  1.00  0.00            
ATOM   1003  CB  ALA    99      62.790  95.400 112.850  1.00  0.00            
ATOM   1004  C   ALA    99      64.330  96.640 111.280  1.00  0.00            
ATOM   1005  O   ALA    99      64.410  97.860 111.440  1.00  0.00            
ATOM   1006  N   SER   100      64.570  96.040 110.120  1.00  0.00            
ATOM   1007  H   SER   100      64.500  95.050 110.030  1.00  0.00            
ATOM   1008  CA  SER   100      64.910  96.780 108.890  1.00  0.00            
ATOM   1009  CB  SER   100      66.390  96.820 108.530  1.00  0.00            
ATOM   1010  OG  SER   100      66.950  97.980 109.160  1.00  0.00            
ATOM   1011  HG  SER   100      66.990  98.710 108.480  1.00  0.00            
ATOM   1012  C   SER   100      64.060  96.290 107.720  1.00  0.00            
ATOM   1013  O   SER   100      64.480  95.500 106.870  1.00  0.00            
ATOM   1014  N   GLY   101      62.840  96.810 107.640  1.00  0.00            
ATOM   1015  H   GLY   101      62.440  97.460 108.290  1.00  0.00            
ATOM   1016  CA  GLY   101      62.030  96.540 106.440  1.00  0.00            
ATOM   1017  C   GLY   101      60.940  95.550 106.860  1.00  0.00            
ATOM   1018  O   GLY   101      59.800  95.920 107.160  1.00  0.00            
ATOM   1019  N   SER   102      61.490  94.360 107.010  1.00  0.00            
ATOM   1020  H   SER   102      62.470  94.170 106.910  1.00  0.00            
ATOM   1021  CA  SER   102      60.790  93.250 107.680  1.00  0.00            
ATOM   1022  CB  SER   102      61.420  91.940 107.190  1.00  0.00            
ATOM   1023  OG  SER   102      62.780  91.700 107.540  1.00  0.00            
ATOM   1024  HG  SER   102      63.520  91.880 106.890  1.00  0.00            
ATOM   1025  C   SER   102      60.860  93.390 109.200  1.00  0.00            
ATOM   1026  O   SER   102      61.980  93.610 109.680  1.00  0.00            
ATOM   1027  N   LEU   103      59.680  93.400 109.800  1.00  0.00            
ATOM   1028  H   LEU   103      58.840  93.230 109.270  1.00  0.00            
ATOM   1029  CA  LEU   103      59.360  93.690 111.210  1.00  0.00            
ATOM   1030  CB  LEU   103      58.300  94.790 111.270  1.00  0.00            
ATOM   1031  CG  LEU   103      58.850  96.110 110.720  1.00  0.00            
ATOM   1032  CD1 LEU   103      57.780  97.080 110.210  1.00  0.00            
ATOM   1033  CD2 LEU   103      59.640  96.770 111.850  1.00  0.00            
ATOM   1034  C   LEU   103      58.930  92.470 112.020  1.00  0.00            
ATOM   1035  O   LEU   103      58.870  91.380 111.470  1.00  0.00            
ATOM   1036  N   PHE   104      59.050  92.600 113.340  1.00  0.00            
ATOM   1037  H   PHE   104      59.020  93.480 113.810  1.00  0.00            
ATOM   1038  CA  PHE   104      58.980  91.520 114.340  1.00  0.00            
ATOM   1039  CB  PHE   104      59.750  91.860 115.610  1.00  0.00            
ATOM   1040  CG  PHE   104      61.250  91.640 115.410  1.00  0.00            
ATOM   1041  CD1 PHE   104      61.740  90.350 115.570  1.00  0.00            
ATOM   1042  HD1 PHE   104      60.990  89.630 115.910  1.00  0.00            
ATOM   1043  CD2 PHE   104      62.200  92.650 115.480  1.00  0.00            
ATOM   1044  HD2 PHE   104      61.850  93.680 115.390  1.00  0.00            
ATOM   1045  CE1 PHE   104      63.100  90.110 115.710  1.00  0.00            
ATOM   1046  HE1 PHE   104      63.480  89.100 115.910  1.00  0.00            
ATOM   1047  CE2 PHE   104      63.560  92.470 115.670  1.00  0.00            
ATOM   1048  HE2 PHE   104      64.270  93.300 115.640  1.00  0.00            
ATOM   1049  CZ  PHE   104      64.010  91.160 115.800  1.00  0.00            
ATOM   1050  HZ  PHE   104      64.930  90.960 116.340  1.00  0.00            
ATOM   1051  C   PHE   104      57.550  91.190 114.780  1.00  0.00            
ATOM   1052  O   PHE   104      56.740  91.960 115.300  1.00  0.00            
ATOM   1053  N   TYR   105      57.270  90.030 114.210  1.00  0.00            
ATOM   1054  H   TYR   105      58.000  89.500 113.770  1.00  0.00            
ATOM   1055  CA  TYR   105      55.920  89.440 114.180  1.00  0.00            
ATOM   1056  CB  TYR   105      55.890  88.390 113.060  1.00  0.00            
ATOM   1057  CG  TYR   105      55.840  89.000 111.660  1.00  0.00            
ATOM   1058  CD1 TYR   105      54.580  89.380 111.220  1.00  0.00            
ATOM   1059  HD1 TYR   105      53.720  88.950 111.740  1.00  0.00            
ATOM   1060  CD2 TYR   105      56.980  89.220 110.890  1.00  0.00            
ATOM   1061  HD2 TYR   105      57.990  89.050 111.260  1.00  0.00            
ATOM   1062  CE1 TYR   105      54.530  89.990 109.970  1.00  0.00            
ATOM   1063  HE1 TYR   105      53.620  90.580 109.880  1.00  0.00            
ATOM   1064  CE2 TYR   105      56.910  89.950 109.710  1.00  0.00            
ATOM   1065  HE2 TYR   105      57.860  90.300 109.300  1.00  0.00            
ATOM   1066  CZ  TYR   105      55.660  90.230 109.190  1.00  0.00            
ATOM   1067  OH  TYR   105      55.660  90.570 107.870  1.00  0.00            
ATOM   1068  HH  TYR   105      54.690  90.720 107.650  1.00  0.00            
ATOM   1069  C   TYR   105      55.510  88.890 115.540  1.00  0.00            
ATOM   1070  O   TYR   105      56.300  88.140 116.110  1.00  0.00            
ATOM   1071  N   VAL   106      54.650  89.680 116.190  1.00  0.00            
ATOM   1072  H   VAL   106      54.490  90.620 115.910  1.00  0.00            
ATOM   1073  CA  VAL   106      54.230  89.180 117.510  1.00  0.00            
ATOM   1074  CB  VAL   106      54.190  90.450 118.360  1.00  0.00            
ATOM   1075  CG1 VAL   106      53.990  90.170 119.850  1.00  0.00            
ATOM   1076  CG2 VAL   106      55.380  91.400 118.340  1.00  0.00            
ATOM   1077  C   VAL   106      52.790  88.660 117.440  1.00  0.00            
ATOM   1078  O   VAL   106      51.900  89.390 117.020  1.00  0.00            
ATOM   1079  N   SER   107      52.670  87.420 117.900  1.00  0.00            
ATOM   1080  H   SER   107      53.340  86.950 118.470  1.00  0.00            
ATOM   1081  CA  SER   107      51.320  86.850 118.020  1.00  0.00            
ATOM   1082  CB  SER   107      51.150  85.410 117.550  1.00  0.00            
ATOM   1083  OG  SER   107      49.780  85.030 117.680  1.00  0.00            
ATOM   1084  HG  SER   107      49.260  85.570 117.020  1.00  0.00            
ATOM   1085  C   SER   107      50.710  87.040 119.410  1.00  0.00            
ATOM   1086  O   SER   107      49.970  88.000 119.610  1.00  0.00            
ATOM   1087  N   SER   108      51.130  86.310 120.440  1.00  0.00            
ATOM   1088  H   SER   108      51.660  85.480 120.280  1.00  0.00            
ATOM   1089  CA  SER   108      50.570  86.470 121.790  1.00  0.00            
ATOM   1090  CB  SER   108      49.740  85.290 122.290  1.00  0.00            
ATOM   1091  OG  SER   108      48.720  84.980 121.340  1.00  0.00            
ATOM   1092  HG  SER   108      48.060  85.730 121.360  1.00  0.00            
ATOM   1093  C   SER   108      51.570  86.900 122.870  1.00  0.00            
ATOM   1094  O   SER   108      51.160  87.610 123.780  1.00  0.00            
ATOM   1095  N   ASP   109      52.840  86.530 122.770  1.00  0.00            
ATOM   1096  H   ASP   109      53.160  86.220 121.870  1.00  0.00            
ATOM   1097  CA  ASP   109      53.900  86.660 123.780  1.00  0.00            
ATOM   1098  CB  ASP   109      55.140  85.800 123.500  1.00  0.00            
ATOM   1099  CG  ASP   109      55.790  85.370 124.820  1.00  0.00            
ATOM   1100  OD1 ASP   109      56.740  86.000 125.320  1.00  0.00            
ATOM   1101  OD2 ASP   109      54.980  84.740 125.540  1.00  0.00            
ATOM   1102  C   ASP   109      54.440  88.070 124.020  1.00  0.00            
ATOM   1103  O   ASP   109      54.490  88.880 123.090  1.00  0.00            
ATOM   1104  N   ASP   110      54.840  88.330 125.260  1.00  0.00            
ATOM   1105  H   ASP   110      54.710  87.670 126.000  1.00  0.00            
ATOM   1106  CA  ASP   110      55.640  89.510 125.620  1.00  0.00            
ATOM   1107  CB  ASP   110      55.770  89.470 127.140  1.00  0.00            
ATOM   1108  CG  ASP   110      54.530  89.580 128.030  1.00  0.00            
ATOM   1109  OD1 ASP   110      54.150  90.710 128.410  1.00  0.00            
ATOM   1110  OD2 ASP   110      54.060  88.500 128.440  1.00  0.00            
ATOM   1111  C   ASP   110      56.990  89.650 124.920  1.00  0.00            
ATOM   1112  O   ASP   110      57.510  90.700 124.560  1.00  0.00            
ATOM   1113  N   GLU   111      57.700  88.530 125.040  1.00  0.00            
ATOM   1114  H   GLU   111      57.290  87.630 125.220  1.00  0.00            
ATOM   1115  CA  GLU   111      59.160  88.370 124.920  1.00  0.00            
ATOM   1116  CB  GLU   111      59.650  87.840 126.270  1.00  0.00            
ATOM   1117  CG  GLU   111      61.040  88.300 126.720  1.00  0.00            
ATOM   1118  CD  GLU   111      61.630  87.510 127.890  1.00  0.00            
ATOM   1119  OE1 GLU   111      62.150  88.220 128.780  1.00  0.00            
ATOM   1120  OE2 GLU   111      61.400  86.290 127.990  1.00  0.00            
ATOM   1121  C   GLU   111      59.610  87.430 123.800  1.00  0.00            
ATOM   1122  O   GLU   111      60.790  87.310 123.500  1.00  0.00            
ATOM   1123  N   PHE   112      58.650  86.670 123.280  1.00  0.00            
ATOM   1124  H   PHE   112      57.820  86.480 123.810  1.00  0.00            
ATOM   1125  CA  PHE   112      58.920  85.900 122.060  1.00  0.00            
ATOM   1126  CB  PHE   112      58.410  84.460 122.150  1.00  0.00            
ATOM   1127  CG  PHE   112      59.070  83.580 123.210  1.00  0.00            
ATOM   1128  CD1 PHE   112      58.230  83.010 124.160  1.00  0.00            
ATOM   1129  HD1 PHE   112      57.160  83.080 123.990  1.00  0.00            
ATOM   1130  CD2 PHE   112      60.400  83.160 123.180  1.00  0.00            
ATOM   1131  HD2 PHE   112      60.970  83.570 122.340  1.00  0.00            
ATOM   1132  CE1 PHE   112      58.740  82.180 125.150  1.00  0.00            
ATOM   1133  HE1 PHE   112      58.060  81.710 125.860  1.00  0.00            
ATOM   1134  CE2 PHE   112      60.880  82.390 124.220  1.00  0.00            
ATOM   1135  HE2 PHE   112      61.960  82.200 124.290  1.00  0.00            
ATOM   1136  CZ  PHE   112      60.100  81.900 125.260  1.00  0.00            
ATOM   1137  HZ  PHE   112      60.540  81.500 126.170  1.00  0.00            
ATOM   1138  C   PHE   112      58.310  86.530 120.800  1.00  0.00            
ATOM   1139  O   PHE   112      57.130  86.880 120.840  1.00  0.00            
ATOM   1140  N   ILE   113      59.120  86.500 119.750  1.00  0.00            
ATOM   1141  H   ILE   113      59.810  85.800 119.610  1.00  0.00            
ATOM   1142  CA  ILE   113      58.730  87.260 118.550  1.00  0.00            
ATOM   1143  CB  ILE   113      59.510  88.580 118.570  1.00  0.00            
ATOM   1144  CG1 ILE   113      60.570  88.960 119.600  1.00  0.00            
ATOM   1145  CG2 ILE   113      58.430  89.670 118.580  1.00  0.00            
ATOM   1146  CD  ILE   113      61.370  90.130 119.040  1.00  0.00            
ATOM   1147  C   ILE   113      59.010  86.380 117.330  1.00  0.00            
ATOM   1148  O   ILE   113      59.760  85.430 117.550  1.00  0.00            
ATOM   1149  N   ILE   114      58.440  86.650 116.170  1.00  0.00            
ATOM   1150  H   ILE   114      57.550  87.100 116.100  1.00  0.00            
ATOM   1151  CA  ILE   114      58.940  85.960 114.970  1.00  0.00            
ATOM   1152  CB  ILE   114      57.780  85.270 114.240  1.00  0.00            
ATOM   1153  CG1 ILE   114      56.930  84.440 115.200  1.00  0.00            
ATOM   1154  CG2 ILE   114      58.280  84.320 113.150  1.00  0.00            
ATOM   1155  CD  ILE   114      55.560  84.220 114.550  1.00  0.00            
ATOM   1156  C   ILE   114      59.600  86.920 113.980  1.00  0.00            
ATOM   1157  O   ILE   114      59.050  87.940 113.580  1.00  0.00            
ATOM   1158  N   LYS   115      60.690  86.460 113.380  1.00  0.00            
ATOM   1159  H   LYS   115      61.130  85.630 113.720  1.00  0.00            
ATOM   1160  CA  LYS   115      61.380  87.160 112.290  1.00  0.00            
ATOM   1161  CB  LYS   115      62.840  87.280 112.750  1.00  0.00            
ATOM   1162  CG  LYS   115      63.690  88.250 111.930  1.00  0.00            
ATOM   1163  CD  LYS   115      63.330  89.690 112.310  1.00  0.00            
ATOM   1164  CE  LYS   115      64.100  90.650 111.400  1.00  0.00            
ATOM   1165  NZ  LYS   115      63.640  90.620 110.000  1.00  0.00            
ATOM   1166  HZ1 LYS   115      63.470  89.660 109.780  1.00  0.00            
ATOM   1167  HZ2 LYS   115      62.800  91.150 109.980  1.00  0.00            
ATOM   1168  HZ3 LYS   115      64.230  91.110 109.360  1.00  0.00            
ATOM   1169  C   LYS   115      61.260  86.380 110.980  1.00  0.00            
ATOM   1170  O   LYS   115      61.680  85.230 110.860  1.00  0.00            
ATOM   1171  N   THR   116      60.820  87.120 109.960  1.00  0.00            
ATOM   1172  H   THR   116      60.600  88.080 110.120  1.00  0.00            
ATOM   1173  CA  THR   116      60.740  86.670 108.570  1.00  0.00            
ATOM   1174  CB  THR   116      59.620  87.230 107.680  1.00  0.00            
ATOM   1175  OG1 THR   116      59.670  88.620 108.010  1.00  0.00            
ATOM   1176  HG1 THR   116      59.100  89.070 107.330  1.00  0.00            
ATOM   1177  CG2 THR   116      58.250  86.630 108.000  1.00  0.00            
ATOM   1178  C   THR   116      62.070  86.940 107.870  1.00  0.00            
ATOM   1179  O   THR   116      62.530  88.080 107.950  1.00  0.00            
ATOM   1180  N   VAL   117      62.800  85.840 107.710  1.00  0.00            
ATOM   1181  H   VAL   117      62.540  85.000 108.190  1.00  0.00            
ATOM   1182  CA  VAL   117      64.130  85.600 107.120  1.00  0.00            
ATOM   1183  CB  VAL   117      65.100  84.830 108.020  1.00  0.00            
ATOM   1184  CG1 VAL   117      65.730  85.790 109.030  1.00  0.00            
ATOM   1185  CG2 VAL   117      64.510  83.620 108.740  1.00  0.00            
ATOM   1186  C   VAL   117      64.060  85.140 105.660  1.00  0.00            
ATOM   1187  O   VAL   117      63.370  84.150 105.420  1.00  0.00            
ATOM   1188  N   GLN   118      65.030  85.710 104.960  1.00  0.00            
ATOM   1189  H   GLN   118      65.510  86.460 105.420  1.00  0.00            
ATOM   1190  CA  GLN   118      65.400  85.120 103.660  1.00  0.00            
ATOM   1191  CB  GLN   118      65.780  86.150 102.590  1.00  0.00            
ATOM   1192  CG  GLN   118      64.750  87.280 102.490  1.00  0.00            
ATOM   1193  CD  GLN   118      65.030  88.250 101.350  1.00  0.00            
ATOM   1194  OE1 GLN   118      65.410  87.960 100.220  1.00  0.00            
ATOM   1195  NE2 GLN   118      65.000  89.540 101.670  1.00  0.00            
ATOM   1196 1HE2 GLN   118      64.590  89.870 102.520  1.00  0.00            
ATOM   1197 2HE2 GLN   118      65.350  90.250 101.050  1.00  0.00            
ATOM   1198  C   GLN   118      66.480  84.050 103.830  1.00  0.00            
ATOM   1199  O   GLN   118      67.130  84.050 104.870  1.00  0.00            
ATOM   1200  N   HIS   119      66.640  83.170 102.840  1.00  0.00            
ATOM   1201  H   HIS   119      65.990  83.180 102.080  1.00  0.00            
ATOM   1202  CA  HIS   119      67.650  82.100 102.850  1.00  0.00            
ATOM   1203  CB  HIS   119      67.490  81.400 101.500  1.00  0.00            
ATOM   1204  CG  HIS   119      67.760  82.270 100.280  1.00  0.00            
ATOM   1205  ND1 HIS   119      69.010  82.590  99.940  1.00  0.00            
ATOM   1206  CD2 HIS   119      67.010  82.630  99.240  1.00  0.00            
ATOM   1207  HD2 HIS   119      65.930  82.540  99.130  1.00  0.00            
ATOM   1208  CE1 HIS   119      69.020  83.200  98.750  1.00  0.00            
ATOM   1209  HE1 HIS   119      69.900  83.330  98.120  1.00  0.00            
ATOM   1210  NE2 HIS   119      67.750  83.270  98.340  1.00  0.00            
ATOM   1211  HE2 HIS   119      67.370  83.870  97.640  1.00  0.00            
ATOM   1212  C   HIS   119      69.130  82.450 102.980  1.00  0.00            
ATOM   1213  O   HIS   119      69.980  81.780 103.560  1.00  0.00            
ATOM   1214  N   LYS   120      69.490  83.650 102.530  1.00  0.00            
ATOM   1215  H   LYS   120      69.030  84.000 101.710  1.00  0.00            
ATOM   1216  CA  LYS   120      70.730  84.380 102.850  1.00  0.00            
ATOM   1217  CB  LYS   120      70.690  85.810 102.290  1.00  0.00            
ATOM   1218  CG  LYS   120      70.980  85.760 100.790  1.00  0.00            
ATOM   1219  CD  LYS   120      70.550  87.080 100.140  1.00  0.00            
ATOM   1220  CE  LYS   120      70.390  86.940  98.620  1.00  0.00            
ATOM   1221  NZ  LYS   120      71.680  87.040  97.920  1.00  0.00            
ATOM   1222  HZ1 LYS   120      72.410  87.220  98.570  1.00  0.00            
ATOM   1223  HZ2 LYS   120      71.990  86.170  97.520  1.00  0.00            
ATOM   1224  HZ3 LYS   120      71.760  87.740  97.210  1.00  0.00            
ATOM   1225  C   LYS   120      71.190  84.370 104.310  1.00  0.00            
ATOM   1226  O   LYS   120      72.380  84.260 104.580  1.00  0.00            
ATOM   1227  N   GLU   121      70.240  84.620 105.200  1.00  0.00            
ATOM   1228  H   GLU   121      69.360  84.910 104.830  1.00  0.00            
ATOM   1229  CA  GLU   121      70.450  84.560 106.660  1.00  0.00            
ATOM   1230  CB  GLU   121      69.740  85.700 107.400  1.00  0.00            
ATOM   1231  CG  GLU   121      70.590  86.940 107.120  1.00  0.00            
ATOM   1232  CD  GLU   121      69.930  88.240 107.580  1.00  0.00            
ATOM   1233  OE1 GLU   121      70.130  88.700 108.730  1.00  0.00            
ATOM   1234  OE2 GLU   121      69.140  88.690 106.730  1.00  0.00            
ATOM   1235  C   GLU   121      70.190  83.170 107.230  1.00  0.00            
ATOM   1236  O   GLU   121      70.940  82.670 108.070  1.00  0.00            
ATOM   1237  N   ALA   122      69.270  82.410 106.650  1.00  0.00            
ATOM   1238  H   ALA   122      68.810  82.720 105.820  1.00  0.00            
ATOM   1239  CA  ALA   122      68.920  81.050 107.080  1.00  0.00            
ATOM   1240  CB  ALA   122      67.640  80.580 106.380  1.00  0.00            
ATOM   1241  C   ALA   122      70.020  80.000 106.940  1.00  0.00            
ATOM   1242  O   ALA   122      70.300  79.470 108.010  1.00  0.00            
ATOM   1243  N   GLU   123      70.850  80.190 105.920  1.00  0.00            
ATOM   1244  H   GLU   123      70.580  80.600 105.050  1.00  0.00            
ATOM   1245  CA  GLU   123      72.050  79.350 105.790  1.00  0.00            
ATOM   1246  CB  GLU   123      72.550  79.260 104.340  1.00  0.00            
ATOM   1247  CG  GLU   123      72.880  77.810 103.980  1.00  0.00            
ATOM   1248  CD  GLU   123      73.520  77.610 102.600  1.00  0.00            
ATOM   1249  OE1 GLU   123      72.800  77.220 101.660  1.00  0.00            
ATOM   1250  OE2 GLU   123      74.750  77.860 102.540  1.00  0.00            
ATOM   1251  C   GLU   123      73.250  79.640 106.700  1.00  0.00            
ATOM   1252  O   GLU   123      73.990  78.730 107.060  1.00  0.00            
ATOM   1253  N   PHE   124      73.250  80.840 107.270  1.00  0.00            
ATOM   1254  H   PHE   124      72.580  81.540 107.020  1.00  0.00            
ATOM   1255  CA  PHE   124      74.140  81.240 108.370  1.00  0.00            
ATOM   1256  CB  PHE   124      74.230  82.770 108.250  1.00  0.00            
ATOM   1257  CG  PHE   124      75.360  82.990 107.250  1.00  0.00            
ATOM   1258  CD1 PHE   124      76.700  82.770 107.510  1.00  0.00            
ATOM   1259  HD1 PHE   124      76.800  82.260 108.470  1.00  0.00            
ATOM   1260  CD2 PHE   124      75.070  83.720 106.090  1.00  0.00            
ATOM   1261  HD2 PHE   124      74.050  83.940 105.780  1.00  0.00            
ATOM   1262  CE1 PHE   124      77.720  83.190 106.660  1.00  0.00            
ATOM   1263  HE1 PHE   124      78.730  82.910 106.940  1.00  0.00            
ATOM   1264  CE2 PHE   124      76.060  84.270 105.280  1.00  0.00            
ATOM   1265  HE2 PHE   124      75.770  85.010 104.550  1.00  0.00            
ATOM   1266  CZ  PHE   124      77.390  83.960 105.540  1.00  0.00            
ATOM   1267  HZ  PHE   124      78.230  84.130 104.860  1.00  0.00            
ATOM   1268  C   PHE   124      73.610  80.820 109.740  1.00  0.00            
ATOM   1269  O   PHE   124      74.360  80.360 110.590  1.00  0.00            
ATOM   1270  N   LEU   125      72.320  81.040 110.010  1.00  0.00            
ATOM   1271  H   LEU   125      71.780  81.410 109.250  1.00  0.00            
ATOM   1272  CA  LEU   125      71.650  80.380 111.140  1.00  0.00            
ATOM   1273  CB  LEU   125      70.180  80.780 111.250  1.00  0.00            
ATOM   1274  CG  LEU   125      69.820  82.270 111.360  1.00  0.00            
ATOM   1275  CD1 LEU   125      68.350  82.360 110.940  1.00  0.00            
ATOM   1276  CD2 LEU   125      70.040  82.720 112.800  1.00  0.00            
ATOM   1277  C   LEU   125      71.780  78.860 111.270  1.00  0.00            
ATOM   1278  O   LEU   125      71.860  78.410 112.410  1.00  0.00            
ATOM   1279  N   GLN   126      71.800  78.110 110.180  1.00  0.00            
ATOM   1280  H   GLN   126      71.310  78.570 109.430  1.00  0.00            
ATOM   1281  CA  GLN   126      71.910  76.650 110.110  1.00  0.00            
ATOM   1282  CB  GLN   126      71.540  76.160 108.710  1.00  0.00            
ATOM   1283  CG  GLN   126      70.060  75.780 108.680  1.00  0.00            
ATOM   1284  CD  GLN   126      69.710  75.010 107.410  1.00  0.00            
ATOM   1285  OE1 GLN   126      69.840  75.410 106.250  1.00  0.00            
ATOM   1286  NE2 GLN   126      69.070  73.850 107.560  1.00  0.00            
ATOM   1287 1HE2 GLN   126      68.940  73.350 108.410  1.00  0.00            
ATOM   1288 2HE2 GLN   126      68.570  73.550 106.750  1.00  0.00            
ATOM   1289  C   GLN   126      73.270  76.090 110.530  1.00  0.00            
ATOM   1290  O   GLN   126      73.400  74.970 111.030  1.00  0.00            
ATOM   1291  N   THR   127      74.250  76.970 110.380  1.00  0.00            
ATOM   1292  H   THR   127      74.240  77.750 109.750  1.00  0.00            
ATOM   1293  CA  THR   127      75.560  76.720 111.000  1.00  0.00            
ATOM   1294  CB  THR   127      76.680  77.330 110.160  1.00  0.00            
ATOM   1295  OG1 THR   127      76.680  78.740 110.380  1.00  0.00            
ATOM   1296  HG1 THR   127      77.510  79.140 109.980  1.00  0.00            
ATOM   1297  CG2 THR   127      76.600  76.940 108.680  1.00  0.00            
ATOM   1298  C   THR   127      75.770  77.110 112.470  1.00  0.00            
ATOM   1299  O   THR   127      76.150  76.240 113.260  1.00  0.00            
ATOM   1300  N   LEU   128      75.330  78.310 112.850  1.00  0.00            
ATOM   1301  H   LEU   128      75.150  78.930 112.100  1.00  0.00            
ATOM   1302  CA  LEU   128      75.250  79.030 114.130  1.00  0.00            
ATOM   1303  CB  LEU   128      74.560  80.390 114.070  1.00  0.00            
ATOM   1304  CG  LEU   128      75.360  81.540 113.450  1.00  0.00            
ATOM   1305  CD1 LEU   128      74.330  82.610 113.060  1.00  0.00            
ATOM   1306  CD2 LEU   128      76.360  82.040 114.500  1.00  0.00            
ATOM   1307  C   LEU   128      74.610  78.210 115.260  1.00  0.00            
ATOM   1308  O   LEU   128      75.320  77.740 116.140  1.00  0.00            
ATOM   1309  N   LEU   129      73.320  77.920 115.120  1.00  0.00            
ATOM   1310  H   LEU   129      72.790  78.100 114.280  1.00  0.00            
ATOM   1311  CA  LEU   129      72.510  77.260 116.150  1.00  0.00            
ATOM   1312  CB  LEU   129      71.070  77.220 115.630  1.00  0.00            
ATOM   1313  CG  LEU   129      70.400  78.590 115.650  1.00  0.00            
ATOM   1314  CD1 LEU   129      69.090  78.400 114.880  1.00  0.00            
ATOM   1315  CD2 LEU   129      70.040  78.930 117.100  1.00  0.00            
ATOM   1316  C   LEU   129      72.860  75.870 116.690  1.00  0.00            
ATOM   1317  O   LEU   129      72.390  75.480 117.760  1.00  0.00            
ATOM   1318  N   PRO   130      73.460  74.990 115.900  1.00  0.00            
ATOM   1319  CA  PRO   130      74.190  73.810 116.390  1.00  0.00            
ATOM   1320  CB  PRO   130      74.620  73.020 115.150  1.00  0.00            
ATOM   1321  CG  PRO   130      73.370  73.250 114.290  1.00  0.00            
ATOM   1322  CD  PRO   130      73.200  74.760 114.480  1.00  0.00            
ATOM   1323  C   PRO   130      75.350  74.130 117.330  1.00  0.00            
ATOM   1324  O   PRO   130      75.230  73.640 118.460  1.00  0.00            
ATOM   1325  N   GLY   131      76.390  74.800 116.850  1.00  0.00            
ATOM   1326  H   GLY   131      76.430  75.040 115.880  1.00  0.00            
ATOM   1327  CA  GLY   131      77.500  75.420 117.590  1.00  0.00            
ATOM   1328  C   GLY   131      77.240  76.330 118.790  1.00  0.00            
ATOM   1329  O   GLY   131      77.820  76.090 119.850  1.00  0.00            
ATOM   1330  N   TYR   132      76.330  77.290 118.640  1.00  0.00            
ATOM   1331  H   TYR   132      75.960  77.450 117.730  1.00  0.00            
ATOM   1332  CA  TYR   132      76.200  78.180 119.800  1.00  0.00            
ATOM   1333  CB  TYR   132      76.330  79.650 119.410  1.00  0.00            
ATOM   1334  CG  TYR   132      76.230  80.610 120.600  1.00  0.00            
ATOM   1335  CD1 TYR   132      77.480  80.880 121.150  1.00  0.00            
ATOM   1336  HD1 TYR   132      78.350  80.280 120.870  1.00  0.00            
ATOM   1337  CD2 TYR   132      75.120  81.370 120.950  1.00  0.00            
ATOM   1338  HD2 TYR   132      74.150  81.300 120.460  1.00  0.00            
ATOM   1339  CE1 TYR   132      77.630  81.810 122.170  1.00  0.00            
ATOM   1340  HE1 TYR   132      78.510  81.680 122.800  1.00  0.00            
ATOM   1341  CE2 TYR   132      75.310  82.440 121.810  1.00  0.00            
ATOM   1342  HE2 TYR   132      74.510  83.180 121.950  1.00  0.00            
ATOM   1343  CZ  TYR   132      76.540  82.620 122.440  1.00  0.00            
ATOM   1344  OH  TYR   132      76.760  83.660 123.280  1.00  0.00            
ATOM   1345  HH  TYR   132      77.620  83.490 123.750  1.00  0.00            
ATOM   1346  C   TYR   132      74.990  77.790 120.650  1.00  0.00            
ATOM   1347  O   TYR   132      74.200  78.630 121.080  1.00  0.00            
ATOM   1348  N   PHE   133      74.870  76.490 120.930  1.00  0.00            
ATOM   1349  H   PHE   133      75.350  75.730 120.490  1.00  0.00            
ATOM   1350  CA  PHE   133      73.980  76.040 122.010  1.00  0.00            
ATOM   1351  CB  PHE   133      72.660  75.390 121.580  1.00  0.00            
ATOM   1352  CG  PHE   133      71.570  76.460 121.690  1.00  0.00            
ATOM   1353  CD1 PHE   133      71.170  77.320 120.680  1.00  0.00            
ATOM   1354  HD1 PHE   133      71.860  77.540 119.860  1.00  0.00            
ATOM   1355  CD2 PHE   133      70.870  76.390 122.890  1.00  0.00            
ATOM   1356  HD2 PHE   133      71.080  75.520 123.500  1.00  0.00            
ATOM   1357  CE1 PHE   133      69.990  78.030 120.860  1.00  0.00            
ATOM   1358  HE1 PHE   133      69.580  78.520 119.970  1.00  0.00            
ATOM   1359  CE2 PHE   133      69.650  77.060 123.030  1.00  0.00            
ATOM   1360  HE2 PHE   133      69.000  76.930 123.890  1.00  0.00            
ATOM   1361  CZ  PHE   133      69.240  77.910 122.020  1.00  0.00            
ATOM   1362  HZ  PHE   133      68.260  78.390 121.950  1.00  0.00            
ATOM   1363  C   PHE   133      74.640  75.230 123.130  1.00  0.00            
ATOM   1364  O   PHE   133      74.180  74.160 123.540  1.00  0.00            
ATOM   1365  N   MET   134      75.510  75.950 123.830  1.00  0.00            
ATOM   1366  H   MET   134      75.630  76.930 123.670  1.00  0.00            
ATOM   1367  CA  MET   134      76.270  75.360 124.950  1.00  0.00            
ATOM   1368  CB  MET   134      77.530  74.940 124.180  1.00  0.00            
ATOM   1369  CG  MET   134      78.190  73.650 124.650  1.00  0.00            
ATOM   1370  SD  MET   134      78.890  73.940 126.320  1.00  0.00            
ATOM   1371  CE  MET   134      79.380  72.260 126.640  1.00  0.00            
ATOM   1372  C   MET   134      76.430  76.310 126.130  1.00  0.00            
ATOM   1373  O   MET   134      77.520  76.750 126.490  1.00  0.00            
ATOM   1374  N   ASN   135      75.430  76.270 127.010  1.00  0.00            
ATOM   1375  H   ASN   135      74.830  75.470 127.120  1.00  0.00            
ATOM   1376  CA  ASN   135      75.400  77.160 128.180  1.00  0.00            
ATOM   1377  CB  ASN   135      73.950  77.330 128.660  1.00  0.00            
ATOM   1378  CG  ASN   135      73.210  78.240 127.680  1.00  0.00            
ATOM   1379  OD1 ASN   135      73.320  79.470 127.740  1.00  0.00            
ATOM   1380  ND2 ASN   135      72.340  77.670 126.860  1.00  0.00            
ATOM   1381 1HD2 ASN   135      72.210  76.680 126.780  1.00  0.00            
ATOM   1382 2HD2 ASN   135      71.750  78.340 126.430  1.00  0.00            
ATOM   1383  C   ASN   135      76.350  76.880 129.350  1.00  0.00            
ATOM   1384  O   ASN   135      76.070  77.220 130.500  1.00  0.00            
ATOM   1385  N   LEU   136      77.370  76.050 129.150  1.00  0.00            
ATOM   1386  H   LEU   136      77.430  75.650 128.230  1.00  0.00            
ATOM   1387  CA  LEU   136      78.450  75.720 130.090  1.00  0.00            
ATOM   1388  CB  LEU   136      78.560  74.200 130.260  1.00  0.00            
ATOM   1389  CG  LEU   136      78.710  73.920 131.760  1.00  0.00            
ATOM   1390  CD1 LEU   136      77.350  73.840 132.450  1.00  0.00            
ATOM   1391  CD2 LEU   136      79.450  72.610 132.060  1.00  0.00            
ATOM   1392  C   LEU   136      79.800  76.290 129.670  1.00  0.00            
ATOM   1393  O   LEU   136      80.540  76.810 130.500  1.00  0.00            
ATOM   1394  N   ASN   137      80.210  76.120 128.410  1.00  0.00            
ATOM   1395  H   ASN   137      79.760  75.570 127.710  1.00  0.00            
ATOM   1396  CA  ASN   137      81.520  76.630 127.980  1.00  0.00            
ATOM   1397  CB  ASN   137      82.250  75.440 127.350  1.00  0.00            
ATOM   1398  CG  ASN   137      82.540  74.340 128.370  1.00  0.00            
ATOM   1399  OD1 ASN   137      82.600  74.480 129.590  1.00  0.00            
ATOM   1400  ND2 ASN   137      82.620  73.110 127.860  1.00  0.00            
ATOM   1401 1HD2 ASN   137      82.430  72.970 126.890  1.00  0.00            
ATOM   1402 2HD2 ASN   137      83.060  72.380 128.390  1.00  0.00            
ATOM   1403  C   ASN   137      81.480  77.790 126.980  1.00  0.00            
ATOM   1404  O   ASN   137      82.170  78.810 127.050  1.00  0.00            
ATOM   1405  N   GLN   138      80.670  77.520 125.960  1.00  0.00            
ATOM   1406  H   GLN   138      80.260  76.650 125.700  1.00  0.00            
ATOM   1407  CA  GLN   138      80.540  78.550 124.920  1.00  0.00            
ATOM   1408  CB  GLN   138      80.080  77.870 123.620  1.00  0.00            
ATOM   1409  CG  GLN   138      81.190  77.250 122.790  1.00  0.00            
ATOM   1410  CD  GLN   138      81.870  76.030 123.410  1.00  0.00            
ATOM   1411  OE1 GLN   138      82.900  76.140 124.070  1.00  0.00            
ATOM   1412  NE2 GLN   138      81.460  74.820 123.030  1.00  0.00            
ATOM   1413 1HE2 GLN   138      80.690  74.630 122.430  1.00  0.00            
ATOM   1414 2HE2 GLN   138      81.980  74.150 123.580  1.00  0.00            
ATOM   1415  C   GLN   138      79.670  79.760 125.270  1.00  0.00            
ATOM   1416  O   GLN   138      80.100  80.870 124.960  1.00  0.00            
ATOM   1417  N   ASN   139      78.370  79.510 125.420  1.00  0.00            
ATOM   1418  H   ASN   139      77.940  78.630 125.250  1.00  0.00            
ATOM   1419  CA  ASN   139      77.480  80.650 125.670  1.00  0.00            
ATOM   1420  CB  ASN   139      76.040  80.120 125.620  1.00  0.00            
ATOM   1421  CG  ASN   139      75.670  79.520 124.260  1.00  0.00            
ATOM   1422  OD1 ASN   139      76.260  78.580 123.740  1.00  0.00            
ATOM   1423  ND2 ASN   139      74.510  79.980 123.820  1.00  0.00            
ATOM   1424 1HD2 ASN   139      73.940  80.480 124.470  1.00  0.00            
ATOM   1425 2HD2 ASN   139      74.280  79.800 122.860  1.00  0.00            
ATOM   1426  C   ASN   139      77.630  81.350 127.020  1.00  0.00            
ATOM   1427  O   ASN   139      77.110  80.860 128.030  1.00  0.00            
ATOM   1428  N   MET   140      78.530  82.320 127.090  1.00  0.00            
ATOM   1429  H   MET   140      79.050  82.640 126.290  1.00  0.00            
ATOM   1430  CA  MET   140      78.760  83.170 128.260  1.00  0.00            
ATOM   1431  CB  MET   140      80.220  83.080 128.720  1.00  0.00            
ATOM   1432  CG  MET   140      80.660  81.680 129.140  1.00  0.00            
ATOM   1433  SD  MET   140      82.420  81.780 129.630  1.00  0.00            
ATOM   1434  CE  MET   140      82.930  80.110 129.970  1.00  0.00            
ATOM   1435  C   MET   140      78.270  84.620 128.200  1.00  0.00            
ATOM   1436  O   MET   140      77.990  85.300 129.180  1.00  0.00            
ATOM   1437  N   ARG   141      78.800  85.320 127.200  1.00  0.00            
ATOM   1438  H   ARG   141      79.550  85.000 126.620  1.00  0.00            
ATOM   1439  CA  ARG   141      78.610  86.760 126.970  1.00  0.00            
ATOM   1440  CB  ARG   141      79.940  87.490 126.780  1.00  0.00            
ATOM   1441  CG  ARG   141      81.060  87.220 127.790  1.00  0.00            
ATOM   1442  CD  ARG   141      80.630  87.720 129.170  1.00  0.00            
ATOM   1443  NE  ARG   141      81.550  87.290 130.230  1.00  0.00            
ATOM   1444  HE  ARG   141      82.530  87.330 130.020  1.00  0.00            
ATOM   1445  CZ  ARG   141      81.250  86.350 131.140  1.00  0.00            
ATOM   1446  NH1 ARG   141      80.100  85.670 131.050  1.00  0.00            
ATOM   1447 1HH1 ARG   141      79.370  86.040 130.490  1.00  0.00            
ATOM   1448 2HH1 ARG   141      80.260  84.790 131.510  1.00  0.00            
ATOM   1449  NH2 ARG   141      82.210  86.140 132.050  1.00  0.00            
ATOM   1450 1HH2 ARG   141      83.090  86.590 132.140  1.00  0.00            
ATOM   1451 2HH2 ARG   141      82.010  85.560 132.840  1.00  0.00            
ATOM   1452  C   ARG   141      77.730  87.040 125.760  1.00  0.00            
ATOM   1453  O   ARG   141      78.040  86.660 124.630  1.00  0.00            
ATOM   1454  N   THR   142      76.530  87.470 126.140  1.00  0.00            
ATOM   1455  H   THR   142      76.240  87.650 127.080  1.00  0.00            
ATOM   1456  CA  THR   142      75.490  87.600 125.100  1.00  0.00            
ATOM   1457  CB  THR   142      74.070  87.870 125.600  1.00  0.00            
ATOM   1458  OG1 THR   142      74.120  88.800 126.680  1.00  0.00            
ATOM   1459  HG1 THR   142      73.270  88.790 127.200  1.00  0.00            
ATOM   1460  CG2 THR   142      73.350  86.620 126.100  1.00  0.00            
ATOM   1461  C   THR   142      75.820  88.660 124.060  1.00  0.00            
ATOM   1462  O   THR   142      75.670  89.820 124.430  1.00  0.00            
ATOM   1463  N   LEU   143      76.090  88.140 122.870  1.00  0.00            
ATOM   1464  H   LEU   143      76.420  87.190 122.840  1.00  0.00            
ATOM   1465  CA  LEU   143      76.170  88.810 121.560  1.00  0.00            
ATOM   1466  CB  LEU   143      77.560  88.840 120.920  1.00  0.00            
ATOM   1467  CG  LEU   143      78.580  89.710 121.660  1.00  0.00            
ATOM   1468  CD1 LEU   143      78.800  89.370 123.130  1.00  0.00            
ATOM   1469  CD2 LEU   143      79.860  89.300 120.920  1.00  0.00            
ATOM   1470  C   LEU   143      75.150  88.280 120.550  1.00  0.00            
ATOM   1471  O   LEU   143      74.560  89.120 119.880  1.00  0.00            
ATOM   1472  N   LEU   144      75.060  86.980 120.280  1.00  0.00            
ATOM   1473  H   LEU   144      75.730  86.350 120.670  1.00  0.00            
ATOM   1474  CA  LEU   144      73.930  86.390 119.550  1.00  0.00            
ATOM   1475  CB  LEU   144      74.540  85.170 118.860  1.00  0.00            
ATOM   1476  CG  LEU   144      73.590  84.360 117.980  1.00  0.00            
ATOM   1477  CD1 LEU   144      73.050  85.210 116.820  1.00  0.00            
ATOM   1478  CD2 LEU   144      74.240  83.170 117.280  1.00  0.00            
ATOM   1479  C   LEU   144      72.760  86.110 120.500  1.00  0.00            
ATOM   1480  O   LEU   144      73.110  85.430 121.470  1.00  0.00            
ATOM   1481  N   PRO   145      71.510  86.490 120.280  1.00  0.00            
ATOM   1482  CA  PRO   145      70.360  86.170 121.140  1.00  0.00            
ATOM   1483  CB  PRO   145      69.200  87.140 120.870  1.00  0.00            
ATOM   1484  CG  PRO   145      69.550  87.700 119.490  1.00  0.00            
ATOM   1485  CD  PRO   145      71.070  87.560 119.370  1.00  0.00            
ATOM   1486  C   PRO   145      69.830  84.740 121.030  1.00  0.00            
ATOM   1487  O   PRO   145      70.430  83.990 120.260  1.00  0.00            
ATOM   1488  N   LYS   146      68.950  84.250 121.900  1.00  0.00            
ATOM   1489  H   LYS   146      68.680  84.780 122.700  1.00  0.00            
ATOM   1490  CA  LYS   146      68.390  82.900 121.750  1.00  0.00            
ATOM   1491  CB  LYS   146      67.680  82.670 123.080  1.00  0.00            
ATOM   1492  CG  LYS   146      67.830  81.180 123.390  1.00  0.00            
ATOM   1493  CD  LYS   146      66.800  80.820 124.460  1.00  0.00            
ATOM   1494  CE  LYS   146      67.030  81.420 125.850  1.00  0.00            
ATOM   1495  NZ  LYS   146      66.230  80.760 126.890  1.00  0.00            
ATOM   1496  HZ1 LYS   146      66.470  79.790 126.900  1.00  0.00            
ATOM   1497  HZ2 LYS   146      66.390  81.240 127.750  1.00  0.00            
ATOM   1498  HZ3 LYS   146      65.260  80.760 126.650  1.00  0.00            
ATOM   1499  C   LYS   146      67.410  82.970 120.570  1.00  0.00            
ATOM   1500  O   LYS   146      66.360  83.610 120.540  1.00  0.00            
ATOM   1501  N   PHE   147      67.870  82.260 119.550  1.00  0.00            
ATOM   1502  H   PHE   147      68.770  81.820 119.560  1.00  0.00            
ATOM   1503  CA  PHE   147      67.020  81.860 118.420  1.00  0.00            
ATOM   1504  CB  PHE   147      67.890  81.880 117.160  1.00  0.00            
ATOM   1505  CG  PHE   147      68.190  83.280 116.610  1.00  0.00            
ATOM   1506  CD1 PHE   147      67.280  83.910 115.760  1.00  0.00            
ATOM   1507  HD1 PHE   147      66.250  83.550 115.690  1.00  0.00            
ATOM   1508  CD2 PHE   147      69.310  84.010 116.960  1.00  0.00            
ATOM   1509  HD2 PHE   147      70.080  83.680 117.660  1.00  0.00            
ATOM   1510  CE1 PHE   147      67.440  85.110 115.100  1.00  0.00            
ATOM   1511  HE1 PHE   147      66.660  85.670 114.580  1.00  0.00            
ATOM   1512  CE2 PHE   147      69.550  85.240 116.360  1.00  0.00            
ATOM   1513  HE2 PHE   147      70.350  85.950 116.580  1.00  0.00            
ATOM   1514  CZ  PHE   147      68.640  85.740 115.430  1.00  0.00            
ATOM   1515  HZ  PHE   147      68.900  86.670 114.930  1.00  0.00            
ATOM   1516  C   PHE   147      66.360  80.500 118.660  1.00  0.00            
ATOM   1517  O   PHE   147      67.110  79.540 118.490  1.00  0.00            
ATOM   1518  N   TYR   148      65.060  80.270 118.750  1.00  0.00            
ATOM   1519  H   TYR   148      64.390  81.010 118.690  1.00  0.00            
ATOM   1520  CA  TYR   148      64.550  78.970 119.220  1.00  0.00            
ATOM   1521  CB  TYR   148      63.520  79.250 120.310  1.00  0.00            
ATOM   1522  CG  TYR   148      63.470  78.210 121.430  1.00  0.00            
ATOM   1523  CD1 TYR   148      64.420  78.110 122.440  1.00  0.00            
ATOM   1524  HD1 TYR   148      65.420  78.440 122.160  1.00  0.00            
ATOM   1525  CD2 TYR   148      62.300  77.460 121.480  1.00  0.00            
ATOM   1526  HD2 TYR   148      61.560  77.640 120.700  1.00  0.00            
ATOM   1527  CE1 TYR   148      64.140  77.220 123.480  1.00  0.00            
ATOM   1528  HE1 TYR   148      64.870  76.950 124.240  1.00  0.00            
ATOM   1529  CE2 TYR   148      62.090  76.490 122.460  1.00  0.00            
ATOM   1530  HE2 TYR   148      61.170  75.920 122.460  1.00  0.00            
ATOM   1531  CZ  TYR   148      63.050  76.370 123.460  1.00  0.00            
ATOM   1532  OH  TYR   148      62.630  75.910 124.670  1.00  0.00            
ATOM   1533  HH  TYR   148      61.670  75.660 124.570  1.00  0.00            
ATOM   1534  C   TYR   148      64.020  78.030 118.130  1.00  0.00            
ATOM   1535  O   TYR   148      62.920  77.510 118.330  1.00  0.00            
ATOM   1536  N   GLY   149      64.620  78.000 116.950  1.00  0.00            
ATOM   1537  H   GLY   149      65.570  78.300 116.830  1.00  0.00            
ATOM   1538  CA  GLY   149      64.100  77.270 115.780  1.00  0.00            
ATOM   1539  C   GLY   149      63.820  77.900 114.420  1.00  0.00            
ATOM   1540  O   GLY   149      63.040  78.820 114.170  1.00  0.00            
ATOM   1541  N   LEU   150      64.410  77.280 113.410  1.00  0.00            
ATOM   1542  H   LEU   150      65.080  76.550 113.530  1.00  0.00            
ATOM   1543  CA  LEU   150      64.260  77.670 112.000  1.00  0.00            
ATOM   1544  CB  LEU   150      65.580  77.700 111.240  1.00  0.00            
ATOM   1545  CG  LEU   150      65.560  78.400 109.880  1.00  0.00            
ATOM   1546  CD1 LEU   150      65.550  79.920 109.930  1.00  0.00            
ATOM   1547  CD2 LEU   150      66.710  77.930 108.970  1.00  0.00            
ATOM   1548  C   LEU   150      63.250  76.760 111.300  1.00  0.00            
ATOM   1549  O   LEU   150      63.460  75.550 111.170  1.00  0.00            
ATOM   1550  N   TYR   151      62.020  77.220 111.080  1.00  0.00            
ATOM   1551  H   TYR   151      61.770  78.170 111.290  1.00  0.00            
ATOM   1552  CA  TYR   151      61.030  76.620 110.180  1.00  0.00            
ATOM   1553  CB  TYR   151      59.660  76.730 110.860  1.00  0.00            
ATOM   1554  CG  TYR   151      59.720  76.080 112.240  1.00  0.00            
ATOM   1555  CD1 TYR   151      59.260  74.780 112.340  1.00  0.00            
ATOM   1556  HD1 TYR   151      59.150  74.180 111.430  1.00  0.00            
ATOM   1557  CD2 TYR   151      60.030  76.790 113.400  1.00  0.00            
ATOM   1558  HD2 TYR   151      60.410  77.800 113.230  1.00  0.00            
ATOM   1559  CE1 TYR   151      59.090  74.220 113.600  1.00  0.00            
ATOM   1560  HE1 TYR   151      58.600  73.240 113.570  1.00  0.00            
ATOM   1561  CE2 TYR   151      59.820  76.250 114.660  1.00  0.00            
ATOM   1562  HE2 TYR   151      59.900  76.980 115.460  1.00  0.00            
ATOM   1563  CZ  TYR   151      59.390  74.930 114.750  1.00  0.00            
ATOM   1564  OH  TYR   151      59.230  74.340 115.970  1.00  0.00            
ATOM   1565  HH  TYR   151      59.750  74.790 116.700  1.00  0.00            
ATOM   1566  C   TYR   151      61.080  77.190 108.760  1.00  0.00            
ATOM   1567  O   TYR   151      60.570  78.290 108.550  1.00  0.00            
ATOM   1568  N   CYS   152      61.280  76.220 107.880  1.00  0.00            
ATOM   1569  H   CYS   152      61.580  75.330 108.220  1.00  0.00            
ATOM   1570  CA  CYS   152      61.170  76.420 106.420  1.00  0.00            
ATOM   1571  CB  CYS   152      62.200  75.640 105.600  1.00  0.00            
ATOM   1572  SG  CYS   152      62.160  76.140 103.840  1.00  0.00            
ATOM   1573  HG  CYS   152      63.400  75.750 103.530  1.00  0.00            
ATOM   1574  C   CYS   152      59.740  76.150 105.950  1.00  0.00            
ATOM   1575  O   CYS   152      59.360  74.990 106.000  1.00  0.00            
ATOM   1576  N   VAL   153      58.960  77.230 105.980  1.00  0.00            
ATOM   1577  H   VAL   153      59.460  78.080 106.090  1.00  0.00            
ATOM   1578  CA  VAL   153      57.530  77.320 105.650  1.00  0.00            
ATOM   1579  CB  VAL   153      56.770  78.200 106.640  1.00  0.00            
ATOM   1580  CG1 VAL   153      55.340  78.520 106.220  1.00  0.00            
ATOM   1581  CG2 VAL   153      56.740  77.530 108.020  1.00  0.00            
ATOM   1582  C   VAL   153      57.380  77.800 104.200  1.00  0.00            
ATOM   1583  O   VAL   153      57.650  78.910 103.740  1.00  0.00            
ATOM   1584  N   GLN   154      56.930  76.820 103.420  1.00  0.00            
ATOM   1585  H   GLN   154      56.970  75.880 103.760  1.00  0.00            
ATOM   1586  CA  GLN   154      56.590  76.950 102.000  1.00  0.00            
ATOM   1587  CB  GLN   154      57.450  76.000 101.150  1.00  0.00            
ATOM   1588  CG  GLN   154      58.930  76.160 101.490  1.00  0.00            
ATOM   1589  CD  GLN   154      59.860  75.080 100.940  1.00  0.00            
ATOM   1590  OE1 GLN   154      59.690  74.410  99.920  1.00  0.00            
ATOM   1591  NE2 GLN   154      60.950  74.820 101.660  1.00  0.00            
ATOM   1592 1HE2 GLN   154      61.210  75.220 102.540  1.00  0.00            
ATOM   1593 2HE2 GLN   154      61.720  74.400 101.190  1.00  0.00            
ATOM   1594  C   GLN   154      55.130  76.840 101.570  1.00  0.00            
ATOM   1595  O   GLN   154      54.700  75.840 101.000  1.00  0.00            
ATOM   1596  N   ALA   155      54.480  78.000 101.670  1.00  0.00            
ATOM   1597  H   ALA   155      54.910  78.900 101.740  1.00  0.00            
ATOM   1598  CA  ALA   155      53.010  78.110 101.700  1.00  0.00            
ATOM   1599  CB  ALA   155      52.530  78.140 103.150  1.00  0.00            
ATOM   1600  C   ALA   155      52.390  79.160 100.780  1.00  0.00            
ATOM   1601  O   ALA   155      53.170  79.790 100.060  1.00  0.00            
ATOM   1602  N   ASP   156      51.060  79.100 100.700  1.00  0.00            
ATOM   1603  H   ASP   156      50.620  78.270 101.030  1.00  0.00            
ATOM   1604  CA  ASP   156      50.170  80.040 100.020  1.00  0.00            
ATOM   1605  CB  ASP   156      48.760  80.090 100.620  1.00  0.00            
ATOM   1606  CG  ASP   156      47.890  78.970 100.040  1.00  0.00            
ATOM   1607  OD1 ASP   156      48.060  77.860 100.580  1.00  0.00            
ATOM   1608  OD2 ASP   156      47.040  79.130  99.140  1.00  0.00            
ATOM   1609  C   ASP   156      50.640  81.480 100.160  1.00  0.00            
ATOM   1610  O   ASP   156      50.840  81.990 101.260  1.00  0.00            
ATOM   1611  N   GLY   157      51.040  82.090  99.050  1.00  0.00            
ATOM   1612  H   GLY   157      51.220  81.620  98.190  1.00  0.00            
ATOM   1613  CA  GLY   157      51.610  83.430  99.210  1.00  0.00            
ATOM   1614  C   GLY   157      53.140  83.350  99.220  1.00  0.00            
ATOM   1615  O   GLY   157      53.720  83.670  98.180  1.00  0.00            
ATOM   1616  N   LYS   158      53.690  83.100 100.400  1.00  0.00            
ATOM   1617  H   LYS   158      53.090  82.920 101.180  1.00  0.00            
ATOM   1618  CA  LYS   158      55.140  83.180 100.650  1.00  0.00            
ATOM   1619  CB  LYS   158      55.590  84.280 101.610  1.00  0.00            
ATOM   1620  CG  LYS   158      55.310  85.720 101.180  1.00  0.00            
ATOM   1621  CD  LYS   158      56.100  86.280 100.000  1.00  0.00            
ATOM   1622  CE  LYS   158      55.990  87.770  99.710  1.00  0.00            
ATOM   1623  NZ  LYS   158      54.750  88.210  99.030  1.00  0.00            
ATOM   1624  HZ1 LYS   158      54.950  89.190  98.990  1.00  0.00            
ATOM   1625  HZ2 LYS   158      54.760  87.850  98.100  1.00  0.00            
ATOM   1626  HZ3 LYS   158      53.960  87.970  99.590  1.00  0.00            
ATOM   1627  C   LYS   158      55.780  81.820 100.910  1.00  0.00            
ATOM   1628  O   LYS   158      55.310  80.960 101.660  1.00  0.00            
ATOM   1629  N   ASN   159      56.960  81.760 100.300  1.00  0.00            
ATOM   1630  H   ASN   159      57.090  82.310  99.470  1.00  0.00            
ATOM   1631  CA  ASN   159      58.050  80.810 100.560  1.00  0.00            
ATOM   1632  CB  ASN   159      58.640  80.330  99.230  1.00  0.00            
ATOM   1633  CG  ASN   159      60.010  79.650  99.190  1.00  0.00            
ATOM   1634  OD1 ASN   159      60.520  78.850  99.980  1.00  0.00            
ATOM   1635  ND2 ASN   159      60.790  80.120  98.220  1.00  0.00            
ATOM   1636 1HD2 ASN   159      60.480  80.840  97.600  1.00  0.00            
ATOM   1637 2HD2 ASN   159      61.680  79.710  98.030  1.00  0.00            
ATOM   1638  C   ASN   159      59.140  81.470 101.410  1.00  0.00            
ATOM   1639  O   ASN   159      59.940  82.260 100.910  1.00  0.00            
ATOM   1640  N   ILE   160      58.840  81.400 102.710  1.00  0.00            
ATOM   1641  H   ILE   160      58.110  80.780 103.000  1.00  0.00            
ATOM   1642  CA  ILE   160      59.610  82.080 103.760  1.00  0.00            
ATOM   1643  CB  ILE   160      58.800  83.000 104.680  1.00  0.00            
ATOM   1644  CG1 ILE   160      57.460  82.340 105.000  1.00  0.00            
ATOM   1645  CG2 ILE   160      58.840  84.450 104.180  1.00  0.00            
ATOM   1646  CD  ILE   160      56.600  83.200 105.930  1.00  0.00            
ATOM   1647  C   ILE   160      60.480  81.190 104.650  1.00  0.00            
ATOM   1648  O   ILE   160      60.320  79.980 104.750  1.00  0.00            
ATOM   1649  N   ARG   161      61.400  81.870 105.330  1.00  0.00            
ATOM   1650  H   ARG   161      61.690  82.790 105.050  1.00  0.00            
ATOM   1651  CA  ARG   161      61.940  81.270 106.560  1.00  0.00            
ATOM   1652  CB  ARG   161      63.460  81.110 106.520  1.00  0.00            
ATOM   1653  CG  ARG   161      63.900  80.030 105.530  1.00  0.00            
ATOM   1654  CD  ARG   161      64.090  80.720 104.170  1.00  0.00            
ATOM   1655  NE  ARG   161      63.840  79.690 103.160  1.00  0.00            
ATOM   1656  HE  ARG   161      64.560  79.000 103.040  1.00  0.00            
ATOM   1657  CZ  ARG   161      62.920  79.700 102.180  1.00  0.00            
ATOM   1658  NH1 ARG   161      62.410  80.830 101.650  1.00  0.00            
ATOM   1659 1HH1 ARG   161      62.890  81.670 101.880  1.00  0.00            
ATOM   1660 2HH1 ARG   161      61.700  80.740 100.950  1.00  0.00            
ATOM   1661  NH2 ARG   161      62.400  78.540 101.780  1.00  0.00            
ATOM   1662 1HH2 ARG   161      62.740  77.770 102.320  1.00  0.00            
ATOM   1663 2HH2 ARG   161      61.580  78.500 101.200  1.00  0.00            
ATOM   1664  C   ARG   161      61.480  81.970 107.840  1.00  0.00            
ATOM   1665  O   ARG   161      61.590  83.190 107.890  1.00  0.00            
ATOM   1666  N   ILE   162      60.790  81.310 108.770  1.00  0.00            
ATOM   1667  H   ILE   162      60.290  80.490 108.500  1.00  0.00            
ATOM   1668  CA  ILE   162      60.380  81.880 110.060  1.00  0.00            
ATOM   1669  CB  ILE   162      58.880  81.760 110.350  1.00  0.00            
ATOM   1670  CG1 ILE   162      58.360  80.330 110.430  1.00  0.00            
ATOM   1671  CG2 ILE   162      58.120  82.570 109.290  1.00  0.00            
ATOM   1672  CD  ILE   162      57.010  80.190 111.140  1.00  0.00            
ATOM   1673  C   ILE   162      61.220  81.360 111.220  1.00  0.00            
ATOM   1674  O   ILE   162      61.660  80.210 111.280  1.00  0.00            
ATOM   1675  N   VAL   163      61.840  82.390 111.780  1.00  0.00            
ATOM   1676  H   VAL   163      61.810  83.290 111.350  1.00  0.00            
ATOM   1677  CA  VAL   163      62.710  82.280 112.970  1.00  0.00            
ATOM   1678  CB  VAL   163      64.200  82.470 112.680  1.00  0.00            
ATOM   1679  CG1 VAL   163      64.520  83.960 112.570  1.00  0.00            
ATOM   1680  CG2 VAL   163      65.030  81.780 113.760  1.00  0.00            
ATOM   1681  C   VAL   163      62.240  82.920 114.270  1.00  0.00            
ATOM   1682  O   VAL   163      62.130  84.150 114.370  1.00  0.00            
ATOM   1683  N   VAL   164      61.760  82.080 115.180  1.00  0.00            
ATOM   1684  H   VAL   164      61.830  81.100 115.020  1.00  0.00            
ATOM   1685  CA  VAL   164      61.340  82.420 116.550  1.00  0.00            
ATOM   1686  CB  VAL   164      60.420  81.330 117.100  1.00  0.00            
ATOM   1687  CG1 VAL   164      61.120  79.980 117.300  1.00  0.00            
ATOM   1688  CG2 VAL   164      59.560  81.680 118.310  1.00  0.00            
ATOM   1689  C   VAL   164      62.500  82.750 117.490  1.00  0.00            
ATOM   1690  O   VAL   164      63.560  82.160 117.680  1.00  0.00            
ATOM   1691  N   MET   165      62.430  83.970 118.030  1.00  0.00            
ATOM   1692  H   MET   165      61.550  84.420 117.890  1.00  0.00            
ATOM   1693  CA  MET   165      63.500  84.610 118.800  1.00  0.00            
ATOM   1694  CB  MET   165      63.920  85.830 117.980  1.00  0.00            
ATOM   1695  CG  MET   165      65.380  86.240 118.220  1.00  0.00            
ATOM   1696  SD  MET   165      65.500  88.010 117.790  1.00  0.00            
ATOM   1697  CE  MET   165      65.430  88.740 119.410  1.00  0.00            
ATOM   1698  C   MET   165      63.050  85.090 120.180  1.00  0.00            
ATOM   1699  O   MET   165      61.940  85.540 120.460  1.00  0.00            
ATOM   1700  N   ASN   166      63.980  84.950 121.120  1.00  0.00            
ATOM   1701  H   ASN   166      64.910  84.600 120.960  1.00  0.00            
ATOM   1702  CA  ASN   166      63.710  85.400 122.490  1.00  0.00            
ATOM   1703  CB  ASN   166      63.880  84.280 123.510  1.00  0.00            
ATOM   1704  CG  ASN   166      63.650  84.680 124.970  1.00  0.00            
ATOM   1705  OD1 ASN   166      64.550  84.610 125.800  1.00  0.00            
ATOM   1706  ND2 ASN   166      62.540  85.410 125.120  1.00  0.00            
ATOM   1707 1HD2 ASN   166      62.000  85.750 124.340  1.00  0.00            
ATOM   1708 2HD2 ASN   166      62.300  85.410 126.090  1.00  0.00            
ATOM   1709  C   ASN   166      64.480  86.690 122.760  1.00  0.00            
ATOM   1710  O   ASN   166      65.710  86.630 122.760  1.00  0.00            
ATOM   1711  N   ASN   167      63.710  87.760 122.910  1.00  0.00            
ATOM   1712  H   ASN   167      62.720  87.740 123.080  1.00  0.00            
ATOM   1713  CA  ASN   167      64.090  89.160 123.160  1.00  0.00            
ATOM   1714  CB  ASN   167      62.840  90.030 123.020  1.00  0.00            
ATOM   1715  CG  ASN   167      63.070  91.260 122.140  1.00  0.00            
ATOM   1716  OD1 ASN   167      63.760  91.230 121.120  1.00  0.00            
ATOM   1717  ND2 ASN   167      62.450  92.370 122.530  1.00  0.00            
ATOM   1718 1HD2 ASN   167      61.750  92.540 123.220  1.00  0.00            
ATOM   1719 2HD2 ASN   167      62.660  93.240 122.100  1.00  0.00            
ATOM   1720  C   ASN   167      64.870  89.530 124.430  1.00  0.00            
ATOM   1721  O   ASN   167      64.550  89.220 125.570  1.00  0.00            
ATOM   1722  N   LEU   168      66.080  90.020 124.150  1.00  0.00            
ATOM   1723  H   LEU   168      66.380  90.300 123.240  1.00  0.00            
ATOM   1724  CA  LEU   168      67.070  90.320 125.190  1.00  0.00            
ATOM   1725  CB  LEU   168      68.420  90.630 124.530  1.00  0.00            
ATOM   1726  CG  LEU   168      69.260  89.410 124.170  1.00  0.00            
ATOM   1727  CD1 LEU   168      70.390  89.910 123.260  1.00  0.00            
ATOM   1728  CD2 LEU   168      69.820  88.590 125.330  1.00  0.00            
ATOM   1729  C   LEU   168      66.450  91.370 126.120  1.00  0.00            
ATOM   1730  O   LEU   168      66.510  91.260 127.340  1.00  0.00            
ATOM   1731  N   LEU   169      65.770  92.390 125.610  1.00  0.00            
ATOM   1732  H   LEU   169      65.850  92.630 124.640  1.00  0.00            
ATOM   1733  CA  LEU   169      64.910  93.300 126.380  1.00  0.00            
ATOM   1734  CB  LEU   169      64.270  94.290 125.410  1.00  0.00            
ATOM   1735  CG  LEU   169      65.070  95.580 125.240  1.00  0.00            
ATOM   1736  CD1 LEU   169      64.310  96.310 124.130  1.00  0.00            
ATOM   1737  CD2 LEU   169      65.170  96.550 126.420  1.00  0.00            
ATOM   1738  C   LEU   169      63.670  92.630 126.970  1.00  0.00            
ATOM   1739  O   LEU   169      62.670  92.480 126.270  1.00  0.00            
ATOM   1740  N   PRO   170      63.620  92.560 128.300  1.00  0.00            
ATOM   1741  CA  PRO   170      62.640  91.670 128.950  1.00  0.00            
ATOM   1742  CB  PRO   170      63.220  91.390 130.340  1.00  0.00            
ATOM   1743  CG  PRO   170      63.830  92.740 130.710  1.00  0.00            
ATOM   1744  CD  PRO   170      64.370  93.240 129.370  1.00  0.00            
ATOM   1745  C   PRO   170      61.200  92.170 128.890  1.00  0.00            
ATOM   1746  O   PRO   170      60.810  93.080 129.620  1.00  0.00            
ATOM   1747  N   ARG   171      60.420  91.290 128.250  1.00  0.00            
ATOM   1748  H   ARG   171      60.740  90.350 128.230  1.00  0.00            
ATOM   1749  CA  ARG   171      58.990  91.420 127.960  1.00  0.00            
ATOM   1750  CB  ARG   171      58.250  91.150 129.280  1.00  0.00            
ATOM   1751  CG  ARG   171      58.660  89.850 129.990  1.00  0.00            
ATOM   1752  CD  ARG   171      57.910  89.730 131.320  1.00  0.00            
ATOM   1753  NE  ARG   171      56.520  89.240 131.260  1.00  0.00            
ATOM   1754  HE  ARG   171      56.390  88.340 130.850  1.00  0.00            
ATOM   1755  CZ  ARG   171      55.480  89.910 131.780  1.00  0.00            
ATOM   1756  NH1 ARG   171      55.660  91.180 132.170  1.00  0.00            
ATOM   1757 1HH1 ARG   171      56.560  91.610 132.180  1.00  0.00            
ATOM   1758 2HH1 ARG   171      54.920  91.560 132.730  1.00  0.00            
ATOM   1759  NH2 ARG   171      54.360  89.270 132.150  1.00  0.00            
ATOM   1760 1HH2 ARG   171      54.290  88.320 131.870  1.00  0.00            
ATOM   1761 2HH2 ARG   171      53.670  89.750 132.700  1.00  0.00            
ATOM   1762  C   ARG   171      58.480  92.720 127.340  1.00  0.00            
ATOM   1763  O   ARG   171      57.260  92.900 127.330  1.00  0.00            
ATOM   1764  N   ALA   172      59.380  93.440 126.680  1.00  0.00            
ATOM   1765  H   ALA   172      60.350  93.180 126.670  1.00  0.00            
ATOM   1766  CA  ALA   172      59.110  94.600 125.820  1.00  0.00            
ATOM   1767  CB  ALA   172      59.760  95.840 126.440  1.00  0.00            
ATOM   1768  C   ALA   172      59.480  94.370 124.350  1.00  0.00            
ATOM   1769  O   ALA   172      60.630  94.040 124.040  1.00  0.00            
ATOM   1770  N   VAL   173      58.390  94.220 123.610  1.00  0.00            
ATOM   1771  H   VAL   173      57.470  94.040 123.940  1.00  0.00            
ATOM   1772  CA  VAL   173      58.540  94.530 122.180  1.00  0.00            
ATOM   1773  CB  VAL   173      57.840  93.450 121.350  1.00  0.00            
ATOM   1774  CG1 VAL   173      58.100  93.730 119.870  1.00  0.00            
ATOM   1775  CG2 VAL   173      58.390  92.040 121.600  1.00  0.00            
ATOM   1776  C   VAL   173      58.090  95.930 121.780  1.00  0.00            
ATOM   1777  O   VAL   173      56.890  96.180 121.860  1.00  0.00            
ATOM   1778  N   PRO   174      59.040  96.860 121.670  1.00  0.00            
ATOM   1779  CA  PRO   174      58.790  98.280 121.410  1.00  0.00            
ATOM   1780  CB  PRO   174      59.900  99.050 122.140  1.00  0.00            
ATOM   1781  CG  PRO   174      61.100  98.150 121.830  1.00  0.00            
ATOM   1782  CD  PRO   174      60.480  96.750 121.930  1.00  0.00            
ATOM   1783  C   PRO   174      58.690  98.740 119.950  1.00  0.00            
ATOM   1784  O   PRO   174      58.660  98.040 118.940  1.00  0.00            
ATOM   1785  N   MET   175      58.440 100.040 119.810  1.00  0.00            
ATOM   1786  H   MET   175      57.970 100.520 120.550  1.00  0.00            
ATOM   1787  CA  MET   175      58.560 100.980 118.680  1.00  0.00            
ATOM   1788  CB  MET   175      57.310 101.850 118.570  1.00  0.00            
ATOM   1789  CG  MET   175      56.160 100.960 118.100  1.00  0.00            
ATOM   1790  SD  MET   175      56.430 100.110 116.500  1.00  0.00            
ATOM   1791  CE  MET   175      55.700 101.510 115.670  1.00  0.00            
ATOM   1792  C   MET   175      59.830 101.810 118.850  1.00  0.00            
ATOM   1793  O   MET   175      59.820 102.740 119.650  1.00  0.00            
ATOM   1794  N   HIS   176      60.940 101.260 118.350  1.00  0.00            
ATOM   1795  H   HIS   176      60.920 100.290 118.100  1.00  0.00            
ATOM   1796  CA  HIS   176      62.220 101.970 118.480  1.00  0.00            
ATOM   1797  CB  HIS   176      63.010 101.470 119.690  1.00  0.00            
ATOM   1798  CG  HIS   176      63.680 102.530 120.570  1.00  0.00            
ATOM   1799  ND1 HIS   176      63.890 103.770 120.130  1.00  0.00            
ATOM   1800  CD2 HIS   176      64.280 102.350 121.740  1.00  0.00            
ATOM   1801  HD2 HIS   176      64.090 101.480 122.370  1.00  0.00            
ATOM   1802  CE1 HIS   176      64.660 104.360 121.030  1.00  0.00            
ATOM   1803  HE1 HIS   176      64.800 105.440 121.100  1.00  0.00            
ATOM   1804  NE2 HIS   176      64.830 103.520 122.040  1.00  0.00            
ATOM   1805  HE2 HIS   176      65.200 103.780 122.940  1.00  0.00            
ATOM   1806  C   HIS   176      63.090 102.130 117.240  1.00  0.00            
ATOM   1807  O   HIS   176      63.000 101.400 116.260  1.00  0.00            
ATOM   1808  N   LEU   177      64.150 102.920 117.370  1.00  0.00            
ATOM   1809  H   LEU   177      64.260 103.430 118.220  1.00  0.00            
ATOM   1810  CA  LEU   177      65.060 103.220 116.260  1.00  0.00            
ATOM   1811  CB  LEU   177      65.500 104.670 116.480  1.00  0.00            
ATOM   1812  CG  LEU   177      66.100 105.420 115.290  1.00  0.00            
ATOM   1813  CD1 LEU   177      65.140 105.980 114.240  1.00  0.00            
ATOM   1814  CD2 LEU   177      67.140 106.490 115.640  1.00  0.00            
ATOM   1815  C   LEU   177      66.270 102.280 116.230  1.00  0.00            
ATOM   1816  O   LEU   177      66.640 101.760 117.280  1.00  0.00            
ATOM   1817  N   LYS   178      66.860 102.060 115.060  1.00  0.00            
ATOM   1818  H   LYS   178      66.460 102.450 114.230  1.00  0.00            
ATOM   1819  CA  LYS   178      68.200 101.450 114.970  1.00  0.00            
ATOM   1820  CB  LYS   178      68.630 101.140 113.540  1.00  0.00            
ATOM   1821  CG  LYS   178      67.680 100.010 113.140  1.00  0.00            
ATOM   1822  CD  LYS   178      68.300  99.490 111.850  1.00  0.00            
ATOM   1823  CE  LYS   178      69.220  98.290 112.100  1.00  0.00            
ATOM   1824  NZ  LYS   178      69.060  97.300 111.020  1.00  0.00            
ATOM   1825  HZ1 LYS   178      69.500  96.430 111.240  1.00  0.00            
ATOM   1826  HZ2 LYS   178      68.100  97.140 110.790  1.00  0.00            
ATOM   1827  HZ3 LYS   178      69.480  97.720 110.220  1.00  0.00            
ATOM   1828  C   LYS   178      69.440 102.200 115.460  1.00  0.00            
ATOM   1829  O   LYS   178      69.730 103.290 114.960  1.00  0.00            
ATOM   1830  N   PHE   179      69.990 101.730 116.570  1.00  0.00            
ATOM   1831  H   PHE   179      69.500 101.090 117.170  1.00  0.00            
ATOM   1832  CA  PHE   179      71.320 102.170 117.020  1.00  0.00            
ATOM   1833  CB  PHE   179      71.210 102.670 118.460  1.00  0.00            
ATOM   1834  CG  PHE   179      70.210 103.820 118.600  1.00  0.00            
ATOM   1835  CD1 PHE   179      70.370 105.100 118.100  1.00  0.00            
ATOM   1836  HD1 PHE   179      71.010 105.280 117.230  1.00  0.00            
ATOM   1837  CD2 PHE   179      69.060 103.470 119.320  1.00  0.00            
ATOM   1838  HD2 PHE   179      69.020 102.470 119.750  1.00  0.00            
ATOM   1839  CE1 PHE   179      69.400 106.060 118.360  1.00  0.00            
ATOM   1840  HE1 PHE   179      69.540 107.030 117.880  1.00  0.00            
ATOM   1841  CE2 PHE   179      68.060 104.410 119.530  1.00  0.00            
ATOM   1842  HE2 PHE   179      67.130 104.050 119.980  1.00  0.00            
ATOM   1843  CZ  PHE   179      68.230 105.700 119.030  1.00  0.00            
ATOM   1844  HZ  PHE   179      67.500 106.460 119.280  1.00  0.00            
ATOM   1845  C   PHE   179      72.350 101.050 116.820  1.00  0.00            
ATOM   1846  O   PHE   179      72.370 100.170 117.670  1.00  0.00            
ATOM   1847  N   ASP   180      72.680 100.850 115.550  1.00  0.00            
ATOM   1848  H   ASP   180      72.000 100.800 114.820  1.00  0.00            
ATOM   1849  CA  ASP   180      73.820  99.960 115.290  1.00  0.00            
ATOM   1850  CB  ASP   180      73.940  99.780 113.780  1.00  0.00            
ATOM   1851  CG  ASP   180      72.760  99.190 113.020  1.00  0.00            
ATOM   1852  OD1 ASP   180      71.710  99.860 112.880  1.00  0.00            
ATOM   1853  OD2 ASP   180      72.820  98.100 112.420  1.00  0.00            
ATOM   1854  C   ASP   180      75.200 100.230 115.890  1.00  0.00            
ATOM   1855  O   ASP   180      75.830 101.250 115.610  1.00  0.00            
ATOM   1856  N   LEU   181      75.730  99.120 116.390  1.00  0.00            
ATOM   1857  H   LEU   181      75.160  98.340 116.660  1.00  0.00            
ATOM   1858  CA  LEU   181      76.990  99.140 117.160  1.00  0.00            
ATOM   1859  CB  LEU   181      76.610  98.670 118.570  1.00  0.00            
ATOM   1860  CG  LEU   181      77.710  98.870 119.620  1.00  0.00            
ATOM   1861  CD1 LEU   181      77.810 100.300 120.150  1.00  0.00            
ATOM   1862  CD2 LEU   181      77.440  97.900 120.770  1.00  0.00            
ATOM   1863  C   LEU   181      77.990  98.220 116.450  1.00  0.00            
ATOM   1864  O   LEU   181      77.730  97.030 116.300  1.00  0.00            
ATOM   1865  N   LYS   182      78.790  98.810 115.570  1.00  0.00            
ATOM   1866  H   LYS   182      78.860  99.780 115.360  1.00  0.00            
ATOM   1867  CA  LYS   182      79.700  98.090 114.660  1.00  0.00            
ATOM   1868  CB  LYS   182      79.180  98.160 113.220  1.00  0.00            
ATOM   1869  CG  LYS   182      77.760  97.620 113.030  1.00  0.00            
ATOM   1870  CD  LYS   182      77.200  98.130 111.700  1.00  0.00            
ATOM   1871  CE  LYS   182      77.500  97.240 110.490  1.00  0.00            
ATOM   1872  NZ  LYS   182      77.200  95.810 110.650  1.00  0.00            
ATOM   1873  HZ1 LYS   182      77.040  95.390 109.760  1.00  0.00            
ATOM   1874  HZ2 LYS   182      77.920  95.240 111.040  1.00  0.00            
ATOM   1875  HZ3 LYS   182      76.340  95.620 111.110  1.00  0.00            
ATOM   1876  C   LYS   182      81.220  98.120 114.800  1.00  0.00            
ATOM   1877  O   LYS   182      81.930  97.320 114.190  1.00  0.00            
ATOM   1878  N   GLY   183      81.740  99.200 115.390  1.00  0.00            
ATOM   1879  H   GLY   183      81.200 100.030 115.470  1.00  0.00            
ATOM   1880  CA  GLY   183      83.170  99.340 115.730  1.00  0.00            
ATOM   1881  C   GLY   183      83.760 100.510 114.940  1.00  0.00            
ATOM   1882  O   GLY   183      84.040 100.390 113.750  1.00  0.00            
ATOM   1883  N   SER   184      83.750 101.670 115.590  1.00  0.00            
ATOM   1884  H   SER   184      83.020 101.900 116.240  1.00  0.00            
ATOM   1885  CA  SER   184      84.460 102.860 115.110  1.00  0.00            
ATOM   1886  CB  SER   184      85.930 102.590 114.790  1.00  0.00            
ATOM   1887  OG  SER   184      86.670 103.420 115.690  1.00  0.00            
ATOM   1888  HG  SER   184      86.290 104.340 115.600  1.00  0.00            
ATOM   1889  C   SER   184      83.860 103.450 113.840  1.00  0.00            
ATOM   1890  O   SER   184      84.590 103.880 112.950  1.00  0.00            
ATOM   1891  N   THR   185      82.540 103.520 113.690  1.00  0.00            
ATOM   1892  H   THR   185      81.890 103.450 114.450  1.00  0.00            
ATOM   1893  CA  THR   185      81.880 103.860 112.430  1.00  0.00            
ATOM   1894  CB  THR   185      81.470 102.580 111.700  1.00  0.00            
ATOM   1895  OG1 THR   185      80.780 102.920 110.490  1.00  0.00            
ATOM   1896  HG1 THR   185      81.210 102.300 109.830  1.00  0.00            
ATOM   1897  CG2 THR   185      80.640 101.580 112.510  1.00  0.00            
ATOM   1898  C   THR   185      80.730 104.860 112.600  1.00  0.00            
ATOM   1899  O   THR   185      79.910 104.750 113.510  1.00  0.00            
ATOM   1900  N   TYR   186      80.590 105.750 111.630  1.00  0.00            
ATOM   1901  H   TYR   186      81.400 105.780 111.030  1.00  0.00            
ATOM   1902  CA  TYR   186      79.670 106.890 111.510  1.00  0.00            
ATOM   1903  CB  TYR   186      80.390 108.220 111.750  1.00  0.00            
ATOM   1904  CG  TYR   186      81.480 108.430 110.700  1.00  0.00            
ATOM   1905  CD1 TYR   186      81.220 108.970 109.440  1.00  0.00            
ATOM   1906  HD1 TYR   186      80.210 109.100 109.040  1.00  0.00            
ATOM   1907  CD2 TYR   186      82.770 107.980 110.910  1.00  0.00            
ATOM   1908  HD2 TYR   186      82.970 107.530 111.890  1.00  0.00            
ATOM   1909  CE1 TYR   186      82.170 109.050 108.430  1.00  0.00            
ATOM   1910  HE1 TYR   186      81.980 109.840 107.710  1.00  0.00            
ATOM   1911  CE2 TYR   186      83.760 108.020 109.940  1.00  0.00            
ATOM   1912  HE2 TYR   186      84.640 107.390 110.080  1.00  0.00            
ATOM   1913  CZ  TYR   186      83.450 108.590 108.710  1.00  0.00            
ATOM   1914  OH  TYR   186      84.470 108.690 107.800  1.00  0.00            
ATOM   1915  HH  TYR   186      84.300 109.470 107.190  1.00  0.00            
ATOM   1916  C   TYR   186      78.840 106.800 110.230  1.00  0.00            
ATOM   1917  O   TYR   186      78.940 105.980 109.320  1.00  0.00            
ATOM   1918  N   LYS   187      77.710 107.500 110.200  1.00  0.00            
ATOM   1919  H   LYS   187      77.410 107.840 111.090  1.00  0.00            
ATOM   1920  CA  LYS   187      76.640 107.410 109.200  1.00  0.00            
ATOM   1921  CB  LYS   187      75.550 106.460 109.710  1.00  0.00            
ATOM   1922  CG  LYS   187      74.770 105.740 108.610  1.00  0.00            
ATOM   1923  CD  LYS   187      73.490 105.230 109.270  1.00  0.00            
ATOM   1924  CE  LYS   187      72.910 104.010 108.550  1.00  0.00            
ATOM   1925  NZ  LYS   187      71.810 103.480 109.360  1.00  0.00            
ATOM   1926  HZ1 LYS   187      71.430 102.790 108.750  1.00  0.00            
ATOM   1927  HZ2 LYS   187      72.150 103.120 110.230  1.00  0.00            
ATOM   1928  HZ3 LYS   187      71.140 104.200 109.550  1.00  0.00            
ATOM   1929  C   LYS   187      76.160 108.760 108.670  1.00  0.00            
ATOM   1930  O   LYS   187      76.030 108.910 107.460  1.00  0.00            
ATOM   1931  N   ARG   188      76.110 109.780 109.530  1.00  0.00            
ATOM   1932  H   ARG   188      76.220 109.590 110.500  1.00  0.00            
ATOM   1933  CA  ARG   188      75.800 111.200 109.260  1.00  0.00            
ATOM   1934  CB  ARG   188      77.090 111.920 108.840  1.00  0.00            
ATOM   1935  CG  ARG   188      77.910 112.190 110.110  1.00  0.00            
ATOM   1936  CD  ARG   188      79.170 112.980 109.760  1.00  0.00            
ATOM   1937  NE  ARG   188      80.180 112.440 110.690  1.00  0.00            
ATOM   1938  HE  ARG   188      79.990 112.400 111.670  1.00  0.00            
ATOM   1939  CZ  ARG   188      81.450 112.340 110.280  1.00  0.00            
ATOM   1940  NH1 ARG   188      81.850 112.690 109.050  1.00  0.00            
ATOM   1941 1HH1 ARG   188      81.180 112.990 108.370  1.00  0.00            
ATOM   1942 2HH1 ARG   188      82.810 112.570 108.810  1.00  0.00            
ATOM   1943  NH2 ARG   188      82.380 111.800 111.080  1.00  0.00            
ATOM   1944 1HH2 ARG   188      82.340 111.450 112.010  1.00  0.00            
ATOM   1945 2HH2 ARG   188      83.350 111.860 110.820  1.00  0.00            
ATOM   1946  C   ARG   188      74.660 111.370 108.260  1.00  0.00            
ATOM   1947  O   ARG   188      74.830 112.210 107.380  1.00  0.00            
ATOM   1948  N   ARG   189      73.550 110.750 108.660  1.00  0.00            
ATOM   1949  H   ARG   189      73.520 110.300 109.550  1.00  0.00            
ATOM   1950  CA  ARG   189      72.440 110.470 107.740  1.00  0.00            
ATOM   1951  CB  ARG   189      71.590 111.710 107.480  1.00  0.00            
ATOM   1952  CG  ARG   189      70.790 112.310 108.640  1.00  0.00            
ATOM   1953  CD  ARG   189      70.160 113.620 108.160  1.00  0.00            
ATOM   1954  NE  ARG   189      69.370 114.210 109.250  1.00  0.00            
ATOM   1955  HE  ARG   189      69.890 114.730 109.930  1.00  0.00            
ATOM   1956  CZ  ARG   189      68.040 114.280 109.350  1.00  0.00            
ATOM   1957  NH1 ARG   189      67.290 113.760 108.370  1.00  0.00            
ATOM   1958 1HH1 ARG   189      67.800 113.380 107.590  1.00  0.00            
ATOM   1959 2HH1 ARG   189      66.300 113.640 108.440  1.00  0.00            
ATOM   1960  NH2 ARG   189      67.520 115.300 110.040  1.00  0.00            
ATOM   1961 1HH2 ARG   189      68.150 115.970 110.430  1.00  0.00            
ATOM   1962 2HH2 ARG   189      66.530 115.440 110.040  1.00  0.00            
ATOM   1963  C   ARG   189      72.720 109.920 106.340  1.00  0.00            
ATOM   1964  O   ARG   189      73.350 110.590 105.520  1.00  0.00            
ATOM   1965  N   ALA   190      72.550 108.610 106.150  1.00  0.00            
ATOM   1966  H   ALA   190      71.910 108.100 106.730  1.00  0.00            
ATOM   1967  CA  ALA   190      72.900 107.960 104.880  1.00  0.00            
ATOM   1968  CB  ALA   190      72.710 106.440 104.940  1.00  0.00            
ATOM   1969  C   ALA   190      72.390 108.520 103.560  1.00  0.00            
ATOM   1970  O   ALA   190      71.270 109.000 103.370  1.00  0.00            
ATOM   1971  N   SER   191      73.270 108.420 102.570  1.00  0.00            
ATOM   1972  H   SER   191      74.050 107.820 102.750  1.00  0.00            
ATOM   1973  CA  SER   191      73.240 109.230 101.340  1.00  0.00            
ATOM   1974  CB  SER   191      74.590 109.920 101.110  1.00  0.00            
ATOM   1975  OG  SER   191      74.770 111.110 101.880  1.00  0.00            
ATOM   1976  HG  SER   191      75.660 110.940 102.310  1.00  0.00            
ATOM   1977  C   SER   191      72.780 108.380 100.160  1.00  0.00            
ATOM   1978  O   SER   191      73.680 107.770  99.590  1.00  0.00            
ATOM   1979  N   PRO   192      71.740 108.880  99.490  1.00  0.00            
ATOM   1980  CA  PRO   192      71.010 110.140  99.680  1.00  0.00            
ATOM   1981  CB  PRO   192      70.790 110.610  98.240  1.00  0.00            
ATOM   1982  CG  PRO   192      70.450 109.290  97.550  1.00  0.00            
ATOM   1983  CD  PRO   192      71.400 108.280  98.190  1.00  0.00            
ATOM   1984  C   PRO   192      69.690 109.900 100.400  1.00  0.00            
ATOM   1985  O   PRO   192      68.860 110.790 100.250  1.00  0.00            
ATOM   1986  N   LYS   193      69.330 108.730 100.930  1.00  0.00            
ATOM   1987  H   LYS   193      70.010 108.120 101.340  1.00  0.00            
ATOM   1988  CA  LYS   193      67.990 108.340 101.410  1.00  0.00            
ATOM   1989  CB  LYS   193      67.970 106.820 101.570  1.00  0.00            
ATOM   1990  CG  LYS   193      67.760 106.150 100.220  1.00  0.00            
ATOM   1991  CD  LYS   193      66.300 105.920  99.790  1.00  0.00            
ATOM   1992  CE  LYS   193      65.570 105.120 100.870  1.00  0.00            
ATOM   1993  NZ  LYS   193      64.130 105.060 100.600  1.00  0.00            
ATOM   1994  HZ1 LYS   193      63.910 104.680  99.700  1.00  0.00            
ATOM   1995  HZ2 LYS   193      63.720 104.540 101.340  1.00  0.00            
ATOM   1996  HZ3 LYS   193      63.730 105.980 100.590  1.00  0.00            
ATOM   1997  C   LYS   193      67.520 109.000 102.710  1.00  0.00            
ATOM   1998  O   LYS   193      66.560 109.760 102.690  1.00  0.00            
ATOM   1999  N   GLU   194      68.330 108.940 103.760  1.00  0.00            
ATOM   2000  H   GLU   194      69.250 108.560 103.740  1.00  0.00            
ATOM   2001  CA  GLU   194      68.040 109.640 105.020  1.00  0.00            
ATOM   2002  CB  GLU   194      68.500 108.870 106.260  1.00  0.00            
ATOM   2003  CG  GLU   194      68.320 107.350 106.170  1.00  0.00            
ATOM   2004  CD  GLU   194      69.120 106.590 107.230  1.00  0.00            
ATOM   2005  OE1 GLU   194      68.790 106.590 108.430  1.00  0.00            
ATOM   2006  OE2 GLU   194      70.130 105.960 106.840  1.00  0.00            
ATOM   2007  C   GLU   194      68.490 111.100 105.050  1.00  0.00            
ATOM   2008  O   GLU   194      68.230 111.680 106.110  1.00  0.00            
ATOM   2009  N   ARG   195      69.050 111.710 104.010  1.00  0.00            
ATOM   2010  H   ARG   195      68.890 111.440 103.060  1.00  0.00            
ATOM   2011  CA  ARG   195      69.650 113.040 104.110  1.00  0.00            
ATOM   2012  CB  ARG   195      70.500 113.130 102.840  1.00  0.00            
ATOM   2013  CG  ARG   195      71.920 112.640 103.130  1.00  0.00            
ATOM   2014  CD  ARG   195      72.700 113.630 104.000  1.00  0.00            
ATOM   2015  NE  ARG   195      73.960 112.970 104.360  1.00  0.00            
ATOM   2016  HE  ARG   195      73.980 112.010 104.640  1.00  0.00            
ATOM   2017  CZ  ARG   195      75.150 113.590 104.380  1.00  0.00            
ATOM   2018  NH1 ARG   195      75.250 114.920 104.190  1.00  0.00            
ATOM   2019 1HH1 ARG   195      74.460 115.510 104.050  1.00  0.00            
ATOM   2020 2HH1 ARG   195      76.150 115.350 104.260  1.00  0.00            
ATOM   2021  NH2 ARG   195      76.260 112.860 104.280  1.00  0.00            
ATOM   2022 1HH2 ARG   195      76.200 111.870 104.130  1.00  0.00            
ATOM   2023 2HH2 ARG   195      77.180 113.220 104.140  1.00  0.00            
ATOM   2024  C   ARG   195      68.740 114.210 104.490  1.00  0.00            
ATOM   2025  O   ARG   195      69.000 114.940 105.450  1.00  0.00            
ATOM   2026  N   SER   196      67.770 114.510 103.640  1.00  0.00            
ATOM   2027  H   SER   196      67.680 114.070 102.750  1.00  0.00            
ATOM   2028  CA  SER   196      66.770 115.530 103.990  1.00  0.00            
ATOM   2029  CB  SER   196      66.600 116.680 103.000  1.00  0.00            
ATOM   2030  OG  SER   196      66.420 116.090 101.710  1.00  0.00            
ATOM   2031  HG  SER   196      66.280 116.890 101.130  1.00  0.00            
ATOM   2032  C   SER   196      65.460 114.860 104.420  1.00  0.00            
ATOM   2033  O   SER   196      65.310 114.620 105.620  1.00  0.00            
ATOM   2034  N   LYS   197      64.780 114.210 103.490  1.00  0.00            
ATOM   2035  H   LYS   197      65.110 114.050 102.560  1.00  0.00            
ATOM   2036  CA  LYS   197      63.440 113.660 103.750  1.00  0.00            
ATOM   2037  CB  LYS   197      62.590 113.720 102.480  1.00  0.00            
ATOM   2038  CG  LYS   197      61.800 114.990 102.160  1.00  0.00            
ATOM   2039  CD  LYS   197      61.160 114.990 100.770  1.00  0.00            
ATOM   2040  CE  LYS   197      60.310 116.260 100.730  1.00  0.00            
ATOM   2041  NZ  LYS   197      59.330 116.230  99.630  1.00  0.00            
ATOM   2042  HZ1 LYS   197      58.870 117.120  99.630  1.00  0.00            
ATOM   2043  HZ2 LYS   197      59.820 116.160  98.760  1.00  0.00            
ATOM   2044  HZ3 LYS   197      58.760 115.420  99.700  1.00  0.00            
ATOM   2045  C   LYS   197      63.660 112.200 104.140  1.00  0.00            
ATOM   2046  O   LYS   197      64.010 111.380 103.300  1.00  0.00            
ATOM   2047  N   GLY   198      63.400 112.020 105.430  1.00  0.00            
ATOM   2048  H   GLY   198      63.060 112.730 106.050  1.00  0.00            
ATOM   2049  CA  GLY   198      63.860 110.790 106.090  1.00  0.00            
ATOM   2050  C   GLY   198      64.240 111.110 107.540  1.00  0.00            
ATOM   2051  O   GLY   198      64.760 112.150 107.950  1.00  0.00            
ATOM   2052  N   VAL   199      63.800 110.120 108.320  1.00  0.00            
ATOM   2053  H   VAL   199      63.400 109.330 107.850  1.00  0.00            
ATOM   2054  CA  VAL   199      64.180 109.910 109.720  1.00  0.00            
ATOM   2055  CB  VAL   199      63.440 108.700 110.320  1.00  0.00            
ATOM   2056  CG1 VAL   199      64.130 108.350 111.640  1.00  0.00            
ATOM   2057  CG2 VAL   199      61.950 109.020 110.320  1.00  0.00            
ATOM   2058  C   VAL   199      65.690 109.670 109.710  1.00  0.00            
ATOM   2059  O   VAL   199      66.180 108.880 108.900  1.00  0.00            
ATOM   2060  N   PRO   200      66.440 110.360 110.560  1.00  0.00            
ATOM   2061  CA  PRO   200      67.850 110.050 110.840  1.00  0.00            
ATOM   2062  CB  PRO   200      68.400 111.340 111.450  1.00  0.00            
ATOM   2063  CG  PRO   200      67.170 111.820 112.230  1.00  0.00            
ATOM   2064  CD  PRO   200      66.000 111.570 111.280  1.00  0.00            
ATOM   2065  C   PRO   200      68.070 108.810 111.720  1.00  0.00            
ATOM   2066  O   PRO   200      67.410 108.760 112.760  1.00  0.00            
ATOM   2067  N   THR   201      68.660 107.740 111.210  1.00  0.00            
ATOM   2068  H   THR   201      68.910 107.660 110.240  1.00  0.00            
ATOM   2069  CA  THR   201      69.100 106.600 112.020  1.00  0.00            
ATOM   2070  CB  THR   201      68.990 105.230 111.330  1.00  0.00            
ATOM   2071  OG1 THR   201      69.910 105.070 110.250  1.00  0.00            
ATOM   2072  HG1 THR   201      69.520 105.560 109.480  1.00  0.00            
ATOM   2073  CG2 THR   201      67.550 104.810 111.030  1.00  0.00            
ATOM   2074  C   THR   201      70.570 106.720 112.420  1.00  0.00            
ATOM   2075  O   THR   201      71.350 107.330 111.670  1.00  0.00            
ATOM   2076  N   TYR   202      71.000 106.360 113.630  1.00  0.00            
ATOM   2077  H   TYR   202      70.490 105.690 114.160  1.00  0.00            
ATOM   2078  CA  TYR   202      72.330 106.620 114.190  1.00  0.00            
ATOM   2079  CB  TYR   202      72.440 107.330 115.540  1.00  0.00            
ATOM   2080  CG  TYR   202      71.780 108.710 115.550  1.00  0.00            
ATOM   2081  CD1 TYR   202      70.410 108.870 115.390  1.00  0.00            
ATOM   2082  HD1 TYR   202      69.800 107.990 115.160  1.00  0.00            
ATOM   2083  CD2 TYR   202      72.570 109.860 115.540  1.00  0.00            
ATOM   2084  HD2 TYR   202      73.630 109.710 115.760  1.00  0.00            
ATOM   2085  CE1 TYR   202      69.880 110.150 115.250  1.00  0.00            
ATOM   2086  HE1 TYR   202      68.800 110.250 115.300  1.00  0.00            
ATOM   2087  CE2 TYR   202      72.010 111.120 115.410  1.00  0.00            
ATOM   2088  HE2 TYR   202      72.650 111.960 115.660  1.00  0.00            
ATOM   2089  CZ  TYR   202      70.640 111.320 115.290  1.00  0.00            
ATOM   2090  OH  TYR   202      70.180 112.600 115.290  1.00  0.00            
ATOM   2091  HH  TYR   202      69.210 112.540 115.500  1.00  0.00            
ATOM   2092  C   TYR   202      73.130 105.320 114.190  1.00  0.00            
ATOM   2093  O   TYR   202      72.580 104.260 114.480  1.00  0.00            
ATOM   2094  N   LYS   203      74.440 105.490 114.050  1.00  0.00            
ATOM   2095  H   LYS   203      74.930 106.330 113.810  1.00  0.00            
ATOM   2096  CA  LYS   203      75.420 104.400 114.190  1.00  0.00            
ATOM   2097  CB  LYS   203      76.470 104.470 113.080  1.00  0.00            
ATOM   2098  CG  LYS   203      76.400 103.200 112.230  1.00  0.00            
ATOM   2099  CD  LYS   203      77.380 103.310 111.060  1.00  0.00            
ATOM   2100  CE  LYS   203      77.140 102.200 110.030  1.00  0.00            
ATOM   2101  NZ  LYS   203      78.250 102.480 109.110  1.00  0.00            
ATOM   2102  HZ1 LYS   203      79.130 102.560 109.570  1.00  0.00            
ATOM   2103  HZ2 LYS   203      78.380 101.780 108.400  1.00  0.00            
ATOM   2104  HZ3 LYS   203      77.920 103.300 108.640  1.00  0.00            
ATOM   2105  C   LYS   203      76.130 104.510 115.540  1.00  0.00            
ATOM   2106  O   LYS   203      75.770 105.370 116.340  1.00  0.00            
ATOM   2107  N   ASP   204      77.240 103.810 115.780  1.00  0.00            
ATOM   2108  H   ASP   204      77.620 103.210 115.070  1.00  0.00            
ATOM   2109  CA  ASP   204      78.080 103.950 116.970  1.00  0.00            
ATOM   2110  CB  ASP   204      79.020 102.780 117.270  1.00  0.00            
ATOM   2111  CG  ASP   204      80.150 102.440 116.290  1.00  0.00            
ATOM   2112  OD1 ASP   204      79.910 101.530 115.480  1.00  0.00            
ATOM   2113  OD2 ASP   204      81.180 103.160 116.330  1.00  0.00            
ATOM   2114  C   ASP   204      78.720 105.320 117.200  1.00  0.00            
ATOM   2115  O   ASP   204      78.380 105.960 118.200  1.00  0.00            
ATOM   2116  N   LEU   205      79.570 105.890 116.340  1.00  0.00            
ATOM   2117  H   LEU   205      79.850 105.390 115.520  1.00  0.00            
ATOM   2118  CA  LEU   205      80.080 107.250 116.560  1.00  0.00            
ATOM   2119  CB  LEU   205      81.090 107.660 115.490  1.00  0.00            
ATOM   2120  CG  LEU   205      82.370 106.820 115.540  1.00  0.00            
ATOM   2121  CD1 LEU   205      83.330 107.430 114.510  1.00  0.00            
ATOM   2122  CD2 LEU   205      83.000 106.920 116.930  1.00  0.00            
ATOM   2123  C   LEU   205      79.020 108.350 116.570  1.00  0.00            
ATOM   2124  O   LEU   205      79.140 109.370 117.250  1.00  0.00            
ATOM   2125  N   ASP   206      77.970 108.220 115.770  1.00  0.00            
ATOM   2126  H   ASP   206      77.960 107.600 114.990  1.00  0.00            
ATOM   2127  CA  ASP   206      76.990 109.310 115.610  1.00  0.00            
ATOM   2128  CB  ASP   206      75.940 108.930 114.560  1.00  0.00            
ATOM   2129  CG  ASP   206      76.420 108.570 113.150  1.00  0.00            
ATOM   2130  OD1 ASP   206      75.740 107.710 112.550  1.00  0.00            
ATOM   2131  OD2 ASP   206      77.370 109.190 112.630  1.00  0.00            
ATOM   2132  C   ASP   206      76.370 109.640 116.970  1.00  0.00            
ATOM   2133  O   ASP   206      76.430 110.760 117.470  1.00  0.00            
ATOM   2134  N   PHE   207      75.940 108.530 117.560  1.00  0.00            
ATOM   2135  H   PHE   207      76.200 107.610 117.230  1.00  0.00            
ATOM   2136  CA  PHE   207      75.330 108.630 118.890  1.00  0.00            
ATOM   2137  CB  PHE   207      74.680 107.270 119.200  1.00  0.00            
ATOM   2138  CG  PHE   207      73.610 107.340 120.290  1.00  0.00            
ATOM   2139  CD1 PHE   207      73.930 107.200 121.640  1.00  0.00            
ATOM   2140  HD1 PHE   207      74.960 107.420 121.900  1.00  0.00            
ATOM   2141  CD2 PHE   207      72.260 107.380 119.970  1.00  0.00            
ATOM   2142  HD2 PHE   207      71.950 107.410 118.920  1.00  0.00            
ATOM   2143  CE1 PHE   207      72.940 107.220 122.610  1.00  0.00            
ATOM   2144  HE1 PHE   207      73.280 106.900 123.600  1.00  0.00            
ATOM   2145  CE2 PHE   207      71.250 107.420 120.910  1.00  0.00            
ATOM   2146  HE2 PHE   207      70.230 107.600 120.570  1.00  0.00            
ATOM   2147  CZ  PHE   207      71.600 107.360 122.260  1.00  0.00            
ATOM   2148  HZ  PHE   207      70.760 107.150 122.920  1.00  0.00            
ATOM   2149  C   PHE   207      76.130 109.110 120.090  1.00  0.00            
ATOM   2150  O   PHE   207      75.800 110.250 120.410  1.00  0.00            
ATOM   2151  N   MET   208      77.350 108.570 120.080  1.00  0.00            
ATOM   2152  H   MET   208      77.410 107.680 119.630  1.00  0.00            
ATOM   2153  CA  MET   208      78.370 108.930 121.070  1.00  0.00            
ATOM   2154  CB  MET   208      79.520 107.930 121.100  1.00  0.00            
ATOM   2155  CG  MET   208      79.310 106.740 122.040  1.00  0.00            
ATOM   2156  SD  MET   208      77.770 105.790 121.800  1.00  0.00            
ATOM   2157  CE  MET   208      78.320 104.110 121.600  1.00  0.00            
ATOM   2158  C   MET   208      78.730 110.420 121.000  1.00  0.00            
ATOM   2159  O   MET   208      78.980 111.030 122.040  1.00  0.00            
ATOM   2160  N   GLN   209      78.530 111.020 119.840  1.00  0.00            
ATOM   2161  H   GLN   209      78.710 110.530 118.980  1.00  0.00            
ATOM   2162  CA  GLN   209      78.780 112.460 119.700  1.00  0.00            
ATOM   2163  CB  GLN   209      79.210 112.960 118.310  1.00  0.00            
ATOM   2164  CG  GLN   209      79.820 114.360 118.290  1.00  0.00            
ATOM   2165  CD  GLN   209      80.090 114.790 116.850  1.00  0.00            
ATOM   2166  OE1 GLN   209      81.200 114.780 116.330  1.00  0.00            
ATOM   2167  NE2 GLN   209      79.090 115.310 116.150  1.00  0.00            
ATOM   2168 1HE2 GLN   209      78.170 115.390 116.540  1.00  0.00            
ATOM   2169 2HE2 GLN   209      79.290 115.920 115.370  1.00  0.00            
ATOM   2170  C   GLN   209      77.630 113.330 120.210  1.00  0.00            
ATOM   2171  O   GLN   209      77.930 114.100 121.130  1.00  0.00            
ATOM   2172  N   ASP   210      76.400 113.070 119.800  1.00  0.00            
ATOM   2173  H   ASP   210      76.250 112.160 119.410  1.00  0.00            
ATOM   2174  CA  ASP   210      75.090 113.720 119.960  1.00  0.00            
ATOM   2175  CB  ASP   210      74.250 113.250 118.780  1.00  0.00            
ATOM   2176  CG  ASP   210      73.470 114.420 118.170  1.00  0.00            
ATOM   2177  OD1 ASP   210      72.350 114.750 118.590  1.00  0.00            
ATOM   2178  OD2 ASP   210      73.940 114.820 117.080  1.00  0.00            
ATOM   2179  C   ASP   210      74.520 113.570 121.380  1.00  0.00            
ATOM   2180  O   ASP   210      74.390 114.610 122.030  1.00  0.00            
ATOM   2181  N   MET   211      74.390 112.330 121.850  1.00  0.00            
ATOM   2182  H   MET   211      75.030 111.600 121.610  1.00  0.00            
ATOM   2183  CA  MET   211      73.410 111.970 122.880  1.00  0.00            
ATOM   2184  CB  MET   211      72.340 111.120 122.190  1.00  0.00            
ATOM   2185  CG  MET   211      71.430 111.900 121.240  1.00  0.00            
ATOM   2186  SD  MET   211      70.370 110.810 120.220  1.00  0.00            
ATOM   2187  CE  MET   211      71.350 110.600 118.750  1.00  0.00            
ATOM   2188  C   MET   211      73.850 111.320 124.190  1.00  0.00            
ATOM   2189  O   MET   211      74.300 110.170 124.170  1.00  0.00            
ATOM   2190  N   PRO   212      73.780 112.120 125.250  1.00  0.00            
ATOM   2191  CA  PRO   212      74.140 111.760 126.630  1.00  0.00            
ATOM   2192  CB  PRO   212      73.860 112.970 127.520  1.00  0.00            
ATOM   2193  CG  PRO   212      73.840 114.160 126.570  1.00  0.00            
ATOM   2194  CD  PRO   212      73.340 113.520 125.270  1.00  0.00            
ATOM   2195  C   PRO   212      73.400 110.540 127.190  1.00  0.00            
ATOM   2196  O   PRO   212      72.310 110.270 126.690  1.00  0.00            
ATOM   2197  N   GLU   213      74.050 109.840 128.120  1.00  0.00            
ATOM   2198  H   GLU   213      74.950 110.170 128.410  1.00  0.00            
ATOM   2199  CA  GLU   213      73.720 108.480 128.560  1.00  0.00            
ATOM   2200  CB  GLU   213      73.760 108.480 130.090  1.00  0.00            
ATOM   2201  CG  GLU   213      72.910 109.550 130.770  1.00  0.00            
ATOM   2202  CD  GLU   213      72.870 109.430 132.300  1.00  0.00            
ATOM   2203  OE1 GLU   213      71.760 109.740 132.800  1.00  0.00            
ATOM   2204  OE2 GLU   213      73.870 109.200 133.000  1.00  0.00            
ATOM   2205  C   GLU   213      72.540 107.720 127.950  1.00  0.00            
ATOM   2206  O   GLU   213      71.390 107.610 128.380  1.00  0.00            
ATOM   2207  N   GLY   214      72.930 107.010 126.890  1.00  0.00            
ATOM   2208  H   GLY   214      73.790 107.270 126.440  1.00  0.00            
ATOM   2209  CA  GLY   214      72.080 106.100 126.110  1.00  0.00            
ATOM   2210  C   GLY   214      72.730 104.730 125.940  1.00  0.00            
ATOM   2211  O   GLY   214      72.520 103.870 126.800  1.00  0.00            
ATOM   2212  N   ILE   215      73.780 104.690 125.130  1.00  0.00            
ATOM   2213  H   ILE   215      73.950 105.490 124.560  1.00  0.00            
ATOM   2214  CA  ILE   215      74.510 103.440 124.850  1.00  0.00            
ATOM   2215  CB  ILE   215      75.100 103.230 123.460  1.00  0.00            
ATOM   2216  CG1 ILE   215      74.050 103.420 122.360  1.00  0.00            
ATOM   2217  CG2 ILE   215      75.780 101.870 123.280  1.00  0.00            
ATOM   2218  CD  ILE   215      74.730 103.470 120.990  1.00  0.00            
ATOM   2219  C   ILE   215      75.420 103.030 126.010  1.00  0.00            
ATOM   2220  O   ILE   215      76.650 103.130 126.030  1.00  0.00            
ATOM   2221  N   LEU   216      74.820 102.700 127.150  1.00  0.00            
ATOM   2222  H   LEU   216      73.880 102.970 127.330  1.00  0.00            
ATOM   2223  CA  LEU   216      75.570 102.360 128.370  1.00  0.00            
ATOM   2224  CB  LEU   216      74.680 102.700 129.560  1.00  0.00            
ATOM   2225  CG  LEU   216      74.780 104.180 129.940  1.00  0.00            
ATOM   2226  CD1 LEU   216      73.350 104.700 130.030  1.00  0.00            
ATOM   2227  CD2 LEU   216      75.270 104.430 131.370  1.00  0.00            
ATOM   2228  C   LEU   216      75.990 100.890 128.360  1.00  0.00            
ATOM   2229  O   LEU   216      75.200  99.970 128.560  1.00  0.00            
ATOM   2230  N   LEU   217      77.300 100.680 128.250  1.00  0.00            
ATOM   2231  H   LEU   217      77.920 101.460 128.180  1.00  0.00            
ATOM   2232  CA  LEU   217      77.930  99.360 128.140  1.00  0.00            
ATOM   2233  CB  LEU   217      79.330  99.540 127.560  1.00  0.00            
ATOM   2234  CG  LEU   217      79.310  99.340 126.040  1.00  0.00            
ATOM   2235  CD1 LEU   217      80.550  99.980 125.410  1.00  0.00            
ATOM   2236  CD2 LEU   217      79.160  97.870 125.640  1.00  0.00            
ATOM   2237  C   LEU   217      78.040  98.670 129.500  1.00  0.00            
ATOM   2238  O   LEU   217      78.850  99.070 130.330  1.00  0.00            
ATOM   2239  N   GLU   218      77.320  97.560 129.610  1.00  0.00            
ATOM   2240  H   GLU   218      76.640  97.330 128.920  1.00  0.00            
ATOM   2241  CA  GLU   218      77.540  96.630 130.730  1.00  0.00            
ATOM   2242  CB  GLU   218      76.480  95.540 130.680  1.00  0.00            
ATOM   2243  CG  GLU   218      76.470  94.600 131.890  1.00  0.00            
ATOM   2244  CD  GLU   218      76.460  95.340 133.230  1.00  0.00            
ATOM   2245  OE1 GLU   218      77.540  95.330 133.860  1.00  0.00            
ATOM   2246  OE2 GLU   218      75.410  95.670 133.820  1.00  0.00            
ATOM   2247  C   GLU   218      78.950  96.030 130.700  1.00  0.00            
ATOM   2248  O   GLU   218      79.550  95.840 129.640  1.00  0.00            
ATOM   2249  N   ASN   219      79.500  95.670 131.860  1.00  0.00            
ATOM   2250  H   ASN   219      78.880  95.680 132.650  1.00  0.00            
ATOM   2251  CA  ASN   219      80.900  95.260 131.970  1.00  0.00            
ATOM   2252  CB  ASN   219      81.260  95.010 133.430  1.00  0.00            
ATOM   2253  CG  ASN   219      81.120  96.260 134.290  1.00  0.00            
ATOM   2254  OD1 ASN   219      81.740  97.310 134.120  1.00  0.00            
ATOM   2255  ND2 ASN   219      80.430  96.130 135.420  1.00  0.00            
ATOM   2256 1HD2 ASN   219      79.920  95.330 135.730  1.00  0.00            
ATOM   2257 2HD2 ASN   219      80.550  96.940 136.000  1.00  0.00            
ATOM   2258  C   ASN   219      81.300  94.000 131.190  1.00  0.00            
ATOM   2259  O   ASN   219      82.230  93.960 130.400  1.00  0.00            
ATOM   2260  N   ASP   220      80.560  92.910 131.420  1.00  0.00            
ATOM   2261  H   ASP   220      79.740  92.890 131.990  1.00  0.00            
ATOM   2262  CA  ASP   220      80.830  91.610 130.800  1.00  0.00            
ATOM   2263  CB  ASP   220      79.930  90.500 131.340  1.00  0.00            
ATOM   2264  CG  ASP   220      80.040  90.390 132.860  1.00  0.00            
ATOM   2265  OD1 ASP   220      80.500  89.340 133.370  1.00  0.00            
ATOM   2266  OD2 ASP   220      79.540  91.310 133.530  1.00  0.00            
ATOM   2267  C   ASP   220      80.840  91.670 129.270  1.00  0.00            
ATOM   2268  O   ASP   220      81.860  91.340 128.660  1.00  0.00            
ATOM   2269  N   HIS   221      79.850  92.380 128.740  1.00  0.00            
ATOM   2270  H   HIS   221      78.950  92.440 129.180  1.00  0.00            
ATOM   2271  CA  HIS   221      79.830  92.650 127.290  1.00  0.00            
ATOM   2272  CB  HIS   221      78.510  93.330 126.950  1.00  0.00            
ATOM   2273  CG  HIS   221      77.390  92.450 127.500  1.00  0.00            
ATOM   2274  ND1 HIS   221      76.940  92.300 128.750  1.00  0.00            
ATOM   2275  CD2 HIS   221      76.810  91.540 126.730  1.00  0.00            
ATOM   2276  HD2 HIS   221      77.190  91.300 125.730  1.00  0.00            
ATOM   2277  CE1 HIS   221      76.120  91.240 128.720  1.00  0.00            
ATOM   2278  HE1 HIS   221      75.800  90.790 129.650  1.00  0.00            
ATOM   2279  NE2 HIS   221      76.030  90.770 127.480  1.00  0.00            
ATOM   2280  HE2 HIS   221      75.510  89.980 127.160  1.00  0.00            
ATOM   2281  C   HIS   221      81.080  93.410 126.860  1.00  0.00            
ATOM   2282  O   HIS   221      81.830  92.940 126.010  1.00  0.00            
ATOM   2283  N   TYR   222      81.290  94.660 127.280  1.00  0.00            
ATOM   2284  H   TYR   222      80.700  95.050 127.990  1.00  0.00            
ATOM   2285  CA  TYR   222      82.480  95.490 127.030  1.00  0.00            
ATOM   2286  CB  TYR   222      82.660  96.540 128.130  1.00  0.00            
ATOM   2287  CG  TYR   222      83.920  97.410 128.140  1.00  0.00            
ATOM   2288  CD1 TYR   222      85.020  96.920 128.840  1.00  0.00            
ATOM   2289  HD1 TYR   222      84.840  96.200 129.630  1.00  0.00            
ATOM   2290  CD2 TYR   222      84.150  98.490 127.290  1.00  0.00            
ATOM   2291  HD2 TYR   222      83.300  98.790 126.680  1.00  0.00            
ATOM   2292  CE1 TYR   222      86.260  97.540 128.790  1.00  0.00            
ATOM   2293  HE1 TYR   222      86.960  97.130 129.510  1.00  0.00            
ATOM   2294  CE2 TYR   222      85.370  99.160 127.270  1.00  0.00            
ATOM   2295  HE2 TYR   222      85.410 100.130 126.780  1.00  0.00            
ATOM   2296  CZ  TYR   222      86.450  98.650 127.970  1.00  0.00            
ATOM   2297  OH  TYR   222      87.720  99.110 127.840  1.00  0.00            
ATOM   2298  HH  TYR   222      87.810  99.690 127.020  1.00  0.00            
ATOM   2299  C   TYR   222      83.780  94.700 126.850  1.00  0.00            
ATOM   2300  O   TYR   222      84.110  94.520 125.680  1.00  0.00            
ATOM   2301  N   THR   223      84.060  93.950 127.910  1.00  0.00            
ATOM   2302  H   THR   223      83.450  93.690 128.660  1.00  0.00            
ATOM   2303  CA  THR   223      85.350  93.240 127.960  1.00  0.00            
ATOM   2304  CB  THR   223      85.690  92.620 129.320  1.00  0.00            
ATOM   2305  OG1 THR   223      84.490  92.000 129.770  1.00  0.00            
ATOM   2306  HG1 THR   223      84.510  91.870 130.770  1.00  0.00            
ATOM   2307  CG2 THR   223      86.060  93.720 130.320  1.00  0.00            
ATOM   2308  C   THR   223      85.390  92.060 126.990  1.00  0.00            
ATOM   2309  O   THR   223      86.500  91.830 126.520  1.00  0.00            
ATOM   2310  N   ALA   224      84.280  91.400 126.650  1.00  0.00            
ATOM   2311  H   ALA   224      83.530  91.530 127.290  1.00  0.00            
ATOM   2312  CA  ALA   224      84.180  90.370 125.600  1.00  0.00            
ATOM   2313  CB  ALA   224      82.720  89.940 125.540  1.00  0.00            
ATOM   2314  C   ALA   224      84.470  90.880 124.190  1.00  0.00            
ATOM   2315  O   ALA   224      85.330  90.280 123.550  1.00  0.00            
ATOM   2316  N   LEU   225      84.060  92.100 123.880  1.00  0.00            
ATOM   2317  H   LEU   225      83.290  92.520 124.360  1.00  0.00            
ATOM   2318  CA  LEU   225      84.460  92.810 122.650  1.00  0.00            
ATOM   2319  CB  LEU   225      83.400  93.850 122.310  1.00  0.00            
ATOM   2320  CG  LEU   225      82.070  93.140 122.050  1.00  0.00            
ATOM   2321  CD1 LEU   225      80.910  94.090 122.380  1.00  0.00            
ATOM   2322  CD2 LEU   225      82.050  92.580 120.630  1.00  0.00            
ATOM   2323  C   LEU   225      85.910  93.290 122.620  1.00  0.00            
ATOM   2324  O   LEU   225      86.610  93.100 121.630  1.00  0.00            
ATOM   2325  N   SER   226      86.340  93.820 123.770  1.00  0.00            
ATOM   2326  H   SER   226      85.640  94.100 124.420  1.00  0.00            
ATOM   2327  CA  SER   226      87.730  94.220 124.040  1.00  0.00            
ATOM   2328  CB  SER   226      87.920  95.430 124.960  1.00  0.00            
ATOM   2329  OG  SER   226      87.270  95.180 126.210  1.00  0.00            
ATOM   2330  HG  SER   226      87.890  94.590 126.730  1.00  0.00            
ATOM   2331  C   SER   226      88.830  93.170 124.180  1.00  0.00            
ATOM   2332  O   SER   226      90.010  93.460 124.050  1.00  0.00            
ATOM   2333  N   ARG   227      88.480  91.910 124.440  1.00  0.00            
ATOM   2334  H   ARG   227      87.550  91.690 124.740  1.00  0.00            
ATOM   2335  CA  ARG   227      89.380  90.750 124.310  1.00  0.00            
ATOM   2336  CB  ARG   227      88.880  89.640 125.240  1.00  0.00            
ATOM   2337  CG  ARG   227      88.890  90.010 126.730  1.00  0.00            
ATOM   2338  CD  ARG   227      87.920  89.030 127.390  1.00  0.00            
ATOM   2339  NE  ARG   227      87.960  89.120 128.860  1.00  0.00            
ATOM   2340  HE  ARG   227      88.810  89.480 129.230  1.00  0.00            
ATOM   2341  CZ  ARG   227      86.960  88.930 129.730  1.00  0.00            
ATOM   2342  NH1 ARG   227      85.700  88.610 129.400  1.00  0.00            
ATOM   2343 1HH1 ARG   227      85.690  88.420 128.420  1.00  0.00            
ATOM   2344 2HH1 ARG   227      84.870  88.860 129.900  1.00  0.00            
ATOM   2345  NH2 ARG   227      87.280  89.110 131.020  1.00  0.00            
ATOM   2346 1HH2 ARG   227      88.240  89.310 131.220  1.00  0.00            
ATOM   2347 2HH2 ARG   227      86.620  88.790 131.700  1.00  0.00            
ATOM   2348  C   ARG   227      89.750  90.280 122.910  1.00  0.00            
ATOM   2349  O   ARG   227      89.160  90.650 121.890  1.00  0.00            
ATOM   2350  N   THR   228      90.740  89.380 122.880  1.00  0.00            
ATOM   2351  H   THR   228      91.420  89.390 123.610  1.00  0.00            
ATOM   2352  CA  THR   228      91.240  88.770 121.650  1.00  0.00            
ATOM   2353  CB  THR   228      92.770  88.750 121.640  1.00  0.00            
ATOM   2354  OG1 THR   228      93.370  88.300 122.860  1.00  0.00            
ATOM   2355  HG1 THR   228      94.300  88.660 122.800  1.00  0.00            
ATOM   2356  CG2 THR   228      93.120  90.200 121.320  1.00  0.00            
ATOM   2357  C   THR   228      90.810  87.320 121.430  1.00  0.00            
ATOM   2358  O   THR   228      90.720  86.850 120.290  1.00  0.00            
ATOM   2359  N   MET   229      90.730  86.460 122.440  1.00  0.00            
ATOM   2360  H   MET   229      90.990  86.840 123.330  1.00  0.00            
ATOM   2361  CA  MET   229      90.210  85.100 122.260  1.00  0.00            
ATOM   2362  CB  MET   229      91.320  84.040 122.300  1.00  0.00            
ATOM   2363  CG  MET   229      91.170  82.640 121.700  1.00  0.00            
ATOM   2364  SD  MET   229      90.780  82.510 119.920  1.00  0.00            
ATOM   2365  CE  MET   229      90.190  80.840 119.870  1.00  0.00            
ATOM   2366  C   MET   229      89.110  84.700 123.250  1.00  0.00            
ATOM   2367  O   MET   229      89.220  83.850 124.140  1.00  0.00            
ATOM   2368  N   GLN   230      87.930  85.240 122.990  1.00  0.00            
ATOM   2369  H   GLN   230      87.700  85.620 122.090  1.00  0.00            
ATOM   2370  CA  GLN   230      86.690  85.030 123.750  1.00  0.00            
ATOM   2371  CB  GLN   230      86.270  86.390 124.320  1.00  0.00            
ATOM   2372  CG  GLN   230      84.900  86.390 125.000  1.00  0.00            
ATOM   2373  CD  GLN   230      84.910  86.140 126.510  1.00  0.00            
ATOM   2374  OE1 GLN   230      85.620  86.770 127.290  1.00  0.00            
ATOM   2375  NE2 GLN   230      83.900  85.420 126.980  1.00  0.00            
ATOM   2376 1HE2 GLN   230      83.110  85.180 126.420  1.00  0.00            
ATOM   2377 2HE2 GLN   230      83.960  85.170 127.950  1.00  0.00            
ATOM   2378  C   GLN   230      85.560  84.380 122.950  1.00  0.00            
ATOM   2379  O   GLN   230      85.010  85.000 122.040  1.00  0.00            
ATOM   2380  N   ARG   231      85.420  83.090 123.210  1.00  0.00            
ATOM   2381  H   ARG   231      86.130  82.550 123.670  1.00  0.00            
ATOM   2382  CA  ARG   231      84.430  82.170 122.620  1.00  0.00            
ATOM   2383  CB  ARG   231      83.940  81.140 123.630  1.00  0.00            
ATOM   2384  CG  ARG   231      85.020  80.090 123.890  1.00  0.00            
ATOM   2385  CD  ARG   231      84.500  79.100 124.930  1.00  0.00            
ATOM   2386  NE  ARG   231      85.590  78.260 125.460  1.00  0.00            
ATOM   2387  HE  ARG   231      86.160  77.870 124.730  1.00  0.00            
ATOM   2388  CZ  ARG   231      85.950  77.990 126.720  1.00  0.00            
ATOM   2389  NH1 ARG   231      85.120  78.350 127.700  1.00  0.00            
ATOM   2390 1HH1 ARG   231      84.220  78.770 127.540  1.00  0.00            
ATOM   2391 2HH1 ARG   231      85.330  78.040 128.630  1.00  0.00            
ATOM   2392  NH2 ARG   231      87.100  77.370 127.020  1.00  0.00            
ATOM   2393 1HH2 ARG   231      87.860  77.120 126.420  1.00  0.00            
ATOM   2394 2HH2 ARG   231      87.130  76.790 127.840  1.00  0.00            
ATOM   2395  C   ARG   231      83.240  82.820 121.910  1.00  0.00            
ATOM   2396  O   ARG   231      83.320  82.990 120.700  1.00  0.00            
ATOM   2397  N   ASP   232      82.410  83.510 122.690  1.00  0.00            
ATOM   2398  H   ASP   232      82.490  83.750 123.660  1.00  0.00            
ATOM   2399  CA  ASP   232      81.200  84.220 122.250  1.00  0.00            
ATOM   2400  CB  ASP   232      80.770  85.200 123.350  1.00  0.00            
ATOM   2401  CG  ASP   232      80.460  84.600 124.730  1.00  0.00            
ATOM   2402  OD1 ASP   232      81.330  84.680 125.620  1.00  0.00            
ATOM   2403  OD2 ASP   232      79.520  83.780 124.730  1.00  0.00            
ATOM   2404  C   ASP   232      81.340  85.060 120.980  1.00  0.00            
ATOM   2405  O   ASP   232      80.300  85.130 120.320  1.00  0.00            
ATOM   2406  N   CYS   233      82.440  85.790 120.790  1.00  0.00            
ATOM   2407  H   CYS   233      83.010  85.790 121.610  1.00  0.00            
ATOM   2408  CA  CYS   233      82.910  86.620 119.680  1.00  0.00            
ATOM   2409  CB  CYS   233      84.010  87.480 120.290  1.00  0.00            
ATOM   2410  SG  CYS   233      83.420  88.410 121.750  1.00  0.00            
ATOM   2411  HG  CYS   233      84.590  88.600 122.350  1.00  0.00            
ATOM   2412  C   CYS   233      83.460  85.830 118.490  1.00  0.00            
ATOM   2413  O   CYS   233      83.000  86.030 117.360  1.00  0.00            
ATOM   2414  N   ARG   234      84.420  84.990 118.850  1.00  0.00            
ATOM   2415  H   ARG   234      84.660  84.920 119.810  1.00  0.00            
ATOM   2416  CA  ARG   234      84.960  84.000 117.910  1.00  0.00            
ATOM   2417  CB  ARG   234      86.190  83.220 118.380  1.00  0.00            
ATOM   2418  CG  ARG   234      87.440  84.090 118.530  1.00  0.00            
ATOM   2419  CD  ARG   234      88.050  84.630 117.240  1.00  0.00            
ATOM   2420  NE  ARG   234      89.030  85.720 117.290  1.00  0.00            
ATOM   2421  HE  ARG   234      88.610  86.540 117.680  1.00  0.00            
ATOM   2422  CZ  ARG   234      90.360  85.610 117.100  1.00  0.00            
ATOM   2423  NH1 ARG   234      91.000  84.480 116.760  1.00  0.00            
ATOM   2424 1HH1 ARG   234      90.470  83.650 116.640  1.00  0.00            
ATOM   2425 2HH1 ARG   234      92.000  84.540 116.710  1.00  0.00            
ATOM   2426  NH2 ARG   234      91.180  86.660 117.070  1.00  0.00            
ATOM   2427 1HH2 ARG   234      90.790  87.540 117.340  1.00  0.00            
ATOM   2428 2HH2 ARG   234      92.120  86.620 116.730  1.00  0.00            
ATOM   2429  C   ARG   234      83.910  83.110 117.250  1.00  0.00            
ATOM   2430  O   ARG   234      84.210  82.700 116.120  1.00  0.00            
ATOM   2431  N   VAL   235      82.740  82.770 117.780  1.00  0.00            
ATOM   2432  H   VAL   235      82.590  83.030 118.740  1.00  0.00            
ATOM   2433  CA  VAL   235      81.670  81.980 117.160  1.00  0.00            
ATOM   2434  CB  VAL   235      80.530  81.560 118.090  1.00  0.00            
ATOM   2435  CG1 VAL   235      79.830  80.260 117.690  1.00  0.00            
ATOM   2436  CG2 VAL   235      80.930  81.510 119.570  1.00  0.00            
ATOM   2437  C   VAL   235      81.060  82.670 115.940  1.00  0.00            
ATOM   2438  O   VAL   235      80.810  82.070 114.900  1.00  0.00            
ATOM   2439  N   LEU   236      80.720  83.930 116.180  1.00  0.00            
ATOM   2440  H   LEU   236      80.570  84.210 117.130  1.00  0.00            
ATOM   2441  CA  LEU   236      80.290  84.820 115.090  1.00  0.00            
ATOM   2442  CB  LEU   236      80.040  86.250 115.580  1.00  0.00            
ATOM   2443  CG  LEU   236      79.230  86.350 116.870  1.00  0.00            
ATOM   2444  CD1 LEU   236      79.360  87.720 117.550  1.00  0.00            
ATOM   2445  CD2 LEU   236      77.840  85.860 116.470  1.00  0.00            
ATOM   2446  C   LEU   236      81.480  85.070 114.160  1.00  0.00            
ATOM   2447  O   LEU   236      81.360  85.040 112.930  1.00  0.00            
ATOM   2448  N   GLN   237      82.710  85.160 114.670  1.00  0.00            
ATOM   2449  H   GLN   237      82.810  85.230 115.660  1.00  0.00            
ATOM   2450  CA  GLN   237      83.930  85.380 113.870  1.00  0.00            
ATOM   2451  CB  GLN   237      85.020  86.050 114.710  1.00  0.00            
ATOM   2452  CG  GLN   237      84.920  87.570 114.730  1.00  0.00            
ATOM   2453  CD  GLN   237      85.860  88.350 115.660  1.00  0.00            
ATOM   2454  OE1 GLN   237      86.900  88.000 116.220  1.00  0.00            
ATOM   2455  NE2 GLN   237      85.250  89.450 116.100  1.00  0.00            
ATOM   2456 1HE2 GLN   237      84.300  89.670 115.880  1.00  0.00            
ATOM   2457 2HE2 GLN   237      85.780  89.970 116.770  1.00  0.00            
ATOM   2458  C   GLN   237      84.530  84.140 113.200  1.00  0.00            
ATOM   2459  O   GLN   237      85.720  84.060 112.920  1.00  0.00            
ATOM   2460  N   SER   238      83.630  83.260 112.760  1.00  0.00            
ATOM   2461  H   SER   238      82.660  83.500 112.740  1.00  0.00            
ATOM   2462  CA  SER   238      83.910  81.930 112.210  1.00  0.00            
ATOM   2463  CB  SER   238      83.200  80.760 112.890  1.00  0.00            
ATOM   2464  OG  SER   238      83.640  80.450 114.220  1.00  0.00            
ATOM   2465  HG  SER   238      83.840  81.270 114.750  1.00  0.00            
ATOM   2466  C   SER   238      83.730  81.970 110.690  1.00  0.00            
ATOM   2467  O   SER   238      84.620  81.990 109.840  1.00  0.00            
ATOM   2468  N   PHE   239      82.470  82.220 110.330  1.00  0.00            
ATOM   2469  H   PHE   239      81.730  82.020 110.970  1.00  0.00            
ATOM   2470  CA  PHE   239      81.920  82.430 108.980  1.00  0.00            
ATOM   2471  CB  PHE   239      80.400  82.520 109.190  1.00  0.00            
ATOM   2472  CG  PHE   239      79.830  81.340 109.970  1.00  0.00            
ATOM   2473  CD1 PHE   239      79.180  81.760 111.130  1.00  0.00            
ATOM   2474  HD1 PHE   239      78.820  82.790 111.140  1.00  0.00            
ATOM   2475  CD2 PHE   239      80.060  79.980 109.760  1.00  0.00            
ATOM   2476  HD2 PHE   239      80.500  79.630 108.820  1.00  0.00            
ATOM   2477  CE1 PHE   239      78.870  80.770 112.040  1.00  0.00            
ATOM   2478  HE1 PHE   239      78.360  81.030 112.970  1.00  0.00            
ATOM   2479  CE2 PHE   239      79.800  79.020 110.730  1.00  0.00            
ATOM   2480  HE2 PHE   239      80.150  77.990 110.690  1.00  0.00            
ATOM   2481  CZ  PHE   239      79.330  79.460 111.960  1.00  0.00            
ATOM   2482  HZ  PHE   239      79.320  78.730 112.780  1.00  0.00            
ATOM   2483  C   PHE   239      82.440  83.670 108.250  1.00  0.00            
ATOM   2484  O   PHE   239      82.120  84.820 108.550  1.00  0.00            
ATOM   2485  N   LYS   240      82.930  83.400 107.050  1.00  0.00            
ATOM   2486  H   LYS   240      82.880  82.470 106.680  1.00  0.00            
ATOM   2487  CA  LYS   240      83.650  84.440 106.290  1.00  0.00            
ATOM   2488  CB  LYS   240      84.250  83.960 104.970  1.00  0.00            
ATOM   2489  CG  LYS   240      85.290  82.960 105.460  1.00  0.00            
ATOM   2490  CD  LYS   240      85.840  82.110 104.310  1.00  0.00            
ATOM   2491  CE  LYS   240      85.010  80.830 104.250  1.00  0.00            
ATOM   2492  NZ  LYS   240      85.600  79.950 103.220  1.00  0.00            
ATOM   2493  HZ1 LYS   240      84.920  79.230 103.110  1.00  0.00            
ATOM   2494  HZ2 LYS   240      85.710  80.400 102.330  1.00  0.00            
ATOM   2495  HZ3 LYS   240      86.470  79.560 103.540  1.00  0.00            
ATOM   2496  C   LYS   240      82.920  85.750 106.010  1.00  0.00            
ATOM   2497  O   LYS   240      83.610  86.770 106.120  1.00  0.00            
ATOM   2498  N   ILE   241      81.630  85.810 105.680  1.00  0.00            
ATOM   2499  H   ILE   241      80.990  85.040 105.750  1.00  0.00            
ATOM   2500  CA  ILE   241      80.980  87.080 105.360  1.00  0.00            
ATOM   2501  CB  ILE   241      80.550  86.890 103.900  1.00  0.00            
ATOM   2502  CG1 ILE   241      80.910  88.140 103.090  1.00  0.00            
ATOM   2503  CG2 ILE   241      79.120  86.370 103.700  1.00  0.00            
ATOM   2504  CD  ILE   241      82.410  88.090 102.800  1.00  0.00            
ATOM   2505  C   ILE   241      79.970  87.780 106.270  1.00  0.00            
ATOM   2506  O   ILE   241      79.570  88.910 105.980  1.00  0.00            
ATOM   2507  N   MET   242      79.820  87.240 107.480  1.00  0.00            
ATOM   2508  H   MET   242      80.510  86.620 107.840  1.00  0.00            
ATOM   2509  CA  MET   242      78.720  87.490 108.420  1.00  0.00            
ATOM   2510  CB  MET   242      78.780  86.380 109.470  1.00  0.00            
ATOM   2511  CG  MET   242      77.730  86.430 110.580  1.00  0.00            
ATOM   2512  SD  MET   242      77.840  85.110 111.840  1.00  0.00            
ATOM   2513  CE  MET   242      77.090  86.140 113.080  1.00  0.00            
ATOM   2514  C   MET   242      78.820  88.920 108.960  1.00  0.00            
ATOM   2515  O   MET   242      79.670  89.390 109.700  1.00  0.00            
ATOM   2516  N   ASP   243      78.000  89.720 108.280  1.00  0.00            
ATOM   2517  H   ASP   243      77.790  89.540 107.320  1.00  0.00            
ATOM   2518  CA  ASP   243      78.040  91.120 108.730  1.00  0.00            
ATOM   2519  CB  ASP   243      77.930  92.080 107.540  1.00  0.00            
ATOM   2520  CG  ASP   243      78.220  93.540 107.900  1.00  0.00            
ATOM   2521  OD1 ASP   243      79.430  93.850 107.980  1.00  0.00            
ATOM   2522  OD2 ASP   243      77.300  94.380 108.020  1.00  0.00            
ATOM   2523  C   ASP   243      77.080  91.410 109.880  1.00  0.00            
ATOM   2524  O   ASP   243      76.000  91.980 109.710  1.00  0.00            
ATOM   2525  N   TYR   244      77.610  91.140 111.070  1.00  0.00            
ATOM   2526  H   TYR   244      78.580  91.340 111.210  1.00  0.00            
ATOM   2527  CA  TYR   244      76.830  91.190 112.320  1.00  0.00            
ATOM   2528  CB  TYR   244      77.420  90.330 113.440  1.00  0.00            
ATOM   2529  CG  TYR   244      78.910  90.520 113.750  1.00  0.00            
ATOM   2530  CD1 TYR   244      79.770  89.570 113.210  1.00  0.00            
ATOM   2531  HD1 TYR   244      79.500  89.090 112.280  1.00  0.00            
ATOM   2532  CD2 TYR   244      79.240  91.330 114.830  1.00  0.00            
ATOM   2533  HD2 TYR   244      78.640  92.210 115.050  1.00  0.00            
ATOM   2534  CE1 TYR   244      81.050  89.410 113.750  1.00  0.00            
ATOM   2535  HE1 TYR   244      81.830  88.810 113.290  1.00  0.00            
ATOM   2536  CE2 TYR   244      80.500  91.130 115.370  1.00  0.00            
ATOM   2537  HE2 TYR   244      80.570  91.530 116.380  1.00  0.00            
ATOM   2538  CZ  TYR   244      81.410  90.240 114.800  1.00  0.00            
ATOM   2539  OH  TYR   244      82.650  90.300 115.360  1.00  0.00            
ATOM   2540  HH  TYR   244      82.650  91.010 116.060  1.00  0.00            
ATOM   2541  C   TYR   244      76.640  92.580 112.930  1.00  0.00            
ATOM   2542  O   TYR   244      77.490  93.440 112.720  1.00  0.00            
ATOM   2543  N   SER   245      75.360  92.850 113.110  1.00  0.00            
ATOM   2544  H   SER   245      74.640  92.230 112.790  1.00  0.00            
ATOM   2545  CA  SER   245      74.870  94.110 113.710  1.00  0.00            
ATOM   2546  CB  SER   245      74.010  95.010 112.820  1.00  0.00            
ATOM   2547  OG  SER   245      74.800  96.120 112.380  1.00  0.00            
ATOM   2548  HG  SER   245      74.260  96.960 112.460  1.00  0.00            
ATOM   2549  C   SER   245      74.180  93.980 115.070  1.00  0.00            
ATOM   2550  O   SER   245      73.080  93.440 115.130  1.00  0.00            
ATOM   2551  N   LEU   246      75.020  94.220 116.070  1.00  0.00            
ATOM   2552  H   LEU   246      76.000  94.260 115.880  1.00  0.00            
ATOM   2553  CA  LEU   246      74.680  94.410 117.490  1.00  0.00            
ATOM   2554  CB  LEU   246      75.930  94.710 118.320  1.00  0.00            
ATOM   2555  CG  LEU   246      76.810  93.530 118.750  1.00  0.00            
ATOM   2556  CD1 LEU   246      77.980  94.180 119.490  1.00  0.00            
ATOM   2557  CD2 LEU   246      76.120  92.470 119.610  1.00  0.00            
ATOM   2558  C   LEU   246      73.710  95.580 117.610  1.00  0.00            
ATOM   2559  O   LEU   246      74.120  96.740 117.590  1.00  0.00            
ATOM   2560  N   LEU   247      72.400  95.360 117.640  1.00  0.00            
ATOM   2561  H   LEU   247      72.070  94.450 117.380  1.00  0.00            
ATOM   2562  CA  LEU   247      71.310  96.340 117.750  1.00  0.00            
ATOM   2563  CB  LEU   247      70.090  95.890 116.940  1.00  0.00            
ATOM   2564  CG  LEU   247      70.030  96.390 115.500  1.00  0.00            
ATOM   2565  CD1 LEU   247      70.180  97.910 115.510  1.00  0.00            
ATOM   2566  CD2 LEU   247      71.180  95.760 114.700  1.00  0.00            
ATOM   2567  C   LEU   247      70.940  96.650 119.200  1.00  0.00            
ATOM   2568  O   LEU   247      70.370  95.790 119.870  1.00  0.00            
ATOM   2569  N   VAL   248      71.210  97.890 119.600  1.00  0.00            
ATOM   2570  H   VAL   248      71.470  98.650 119.000  1.00  0.00            
ATOM   2571  CA  VAL   248      71.060  98.360 120.990  1.00  0.00            
ATOM   2572  CB  VAL   248      71.890  99.620 121.230  1.00  0.00            
ATOM   2573  CG1 VAL   248      72.060  99.880 122.730  1.00  0.00            
ATOM   2574  CG2 VAL   248      73.330  99.400 120.750  1.00  0.00            
ATOM   2575  C   VAL   248      69.640  98.630 121.490  1.00  0.00            
ATOM   2576  O   VAL   248      69.110  99.720 121.280  1.00  0.00            
ATOM   2577  N   GLY   249      69.130  97.670 122.260  1.00  0.00            
ATOM   2578  H   GLY   249      69.690  96.860 122.400  1.00  0.00            
ATOM   2579  CA  GLY   249      67.870  97.880 122.990  1.00  0.00            
ATOM   2580  C   GLY   249      67.990  98.680 124.290  1.00  0.00            
ATOM   2581  O   GLY   249      67.940  98.060 125.360  1.00  0.00            
ATOM   2582  N   ILE   250      68.210  99.980 124.100  1.00  0.00            
ATOM   2583  H   ILE   250      68.440 100.330 123.190  1.00  0.00            
ATOM   2584  CA  ILE   250      68.060 101.040 125.110  1.00  0.00            
ATOM   2585  CB  ILE   250      68.900 102.250 124.680  1.00  0.00            
ATOM   2586  CG1 ILE   250      69.070 102.590 123.200  1.00  0.00            
ATOM   2587  CG2 ILE   250      70.330 102.040 125.200  1.00  0.00            
ATOM   2588  CD  ILE   250      69.130 104.120 123.120  1.00  0.00            
ATOM   2589  C   ILE   250      66.590 101.420 125.280  1.00  0.00            
ATOM   2590  O   ILE   250      65.940 102.080 124.470  1.00  0.00            
ATOM   2591  N   HIS   251      66.000 100.870 126.340  1.00  0.00            
ATOM   2592  H   HIS   251      66.420 100.140 126.870  1.00  0.00            
ATOM   2593  CA  HIS   251      64.580 101.130 126.600  1.00  0.00            
ATOM   2594  CB  HIS   251      63.750  99.960 126.080  1.00  0.00            
ATOM   2595  CG  HIS   251      62.260 100.240 125.880  1.00  0.00            
ATOM   2596  ND1 HIS   251      61.690 101.440 125.940  1.00  0.00            
ATOM   2597  CD2 HIS   251      61.340  99.280 125.810  1.00  0.00            
ATOM   2598  HD2 HIS   251      61.520  98.230 125.600  1.00  0.00            
ATOM   2599  CE1 HIS   251      60.410 101.100 125.930  1.00  0.00            
ATOM   2600  HE1 HIS   251      59.700 101.900 126.170  1.00  0.00            
ATOM   2601  NE2 HIS   251      60.120  99.810 125.860  1.00  0.00            
ATOM   2602  HE2 HIS   251      59.240  99.320 125.780  1.00  0.00            
ATOM   2603  C   HIS   251      64.370 101.430 128.090  1.00  0.00            
ATOM   2604  O   HIS   251      65.050 100.860 128.940  1.00  0.00            
ATOM   2605  N   ILE   252      63.340 102.250 128.180  1.00  0.00            
ATOM   2606  H   ILE   252      62.530 102.140 127.600  1.00  0.00            
ATOM   2607  CA  ILE   252      62.910 102.810 129.470  1.00  0.00            
ATOM   2608  CB  ILE   252      62.660 104.310 129.260  1.00  0.00            
ATOM   2609  CG1 ILE   252      61.650 104.820 128.230  1.00  0.00            
ATOM   2610  CG2 ILE   252      63.960 105.050 128.950  1.00  0.00            
ATOM   2611  CD  ILE   252      61.340 106.310 128.400  1.00  0.00            
ATOM   2612  C   ILE   252      61.700 102.150 130.120  1.00  0.00            
ATOM   2613  O   ILE   252      60.740 101.910 129.390  1.00  0.00            
ATOM   2614  N   LEU   253      62.060 101.430 131.170  1.00  0.00            
ATOM   2615  H   LEU   253      62.940 101.570 131.620  1.00  0.00            
ATOM   2616  CA  LEU   253      61.190 100.360 131.690  1.00  0.00            
ATOM   2617  CB  LEU   253      61.730  98.940 131.530  1.00  0.00            
ATOM   2618  CG  LEU   253      62.070  98.540 130.100  1.00  0.00            
ATOM   2619  CD1 LEU   253      62.570  97.100 130.010  1.00  0.00            
ATOM   2620  CD2 LEU   253      60.960  98.780 129.070  1.00  0.00            
ATOM   2621  C   LEU   253      60.770 100.730 133.110  1.00  0.00            
ATOM   2622  O   LEU   253      61.470 101.440 133.830  1.00  0.00            
ATOM   2623  N   MET   254      59.600 100.230 133.490  1.00  0.00            
ATOM   2624  H   MET   254      59.180  99.530 132.910  1.00  0.00            
ATOM   2625  CA  MET   254      58.980 100.450 134.800  1.00  0.00            
ATOM   2626  CB  MET   254      57.540 100.900 134.530  1.00  0.00            
ATOM   2627  CG  MET   254      57.420 102.350 134.070  1.00  0.00            
ATOM   2628  SD  MET   254      55.790 102.920 133.470  1.00  0.00            
ATOM   2629  CE  MET   254      56.310 104.210 132.360  1.00  0.00            
ATOM   2630  C   MET   254      58.850  99.140 135.580  1.00  0.00            
ATOM   2631  O   MET   254      59.000  98.060 135.020  1.00  0.00            
ATOM   2632  N   GLY   255      58.800  99.360 136.890  1.00  0.00            
ATOM   2633  H   GLY   255      58.460 100.200 137.310  1.00  0.00            
ATOM   2634  CA  GLY   255      58.870  98.260 137.860  1.00  0.00            
ATOM   2635  C   GLY   255      60.320  98.130 138.310  1.00  0.00            
ATOM   2636  O   GLY   255      61.210  98.950 138.080  1.00  0.00            
ATOM   2637  N   GLY   256      60.680  96.970 138.860  1.00  0.00            
ATOM   2638  H   GLY   256      59.960  96.290 138.960  1.00  0.00            
ATOM   2639  CA  GLY   256      62.020  96.630 139.370  1.00  0.00            
ATOM   2640  C   GLY   256      63.160  96.390 138.390  1.00  0.00            
ATOM   2641  O   GLY   256      63.630  95.260 138.260  1.00  0.00            
ATOM   2642  N   ILE   257      63.330  97.280 137.420  1.00  0.00            
ATOM   2643  H   ILE   257      62.660  98.020 137.350  1.00  0.00            
ATOM   2644  CA  ILE   257      64.400  97.400 136.410  1.00  0.00            
ATOM   2645  CB  ILE   257      63.690  97.900 135.160  1.00  0.00            
ATOM   2646  CG1 ILE   257      62.580  97.020 134.580  1.00  0.00            
ATOM   2647  CG2 ILE   257      64.710  98.320 134.100  1.00  0.00            
ATOM   2648  CD  ILE   257      63.090  95.590 134.330  1.00  0.00            
ATOM   2649  C   ILE   257      65.610  98.170 136.930  1.00  0.00            
ATOM   2650  O   ILE   257      65.510  99.370 137.210  1.00  0.00            
ATOM   2651  N   PRO   258      66.800  97.580 136.940  1.00  0.00            
ATOM   2652  CA  PRO   258      68.110  98.200 137.180  1.00  0.00            
ATOM   2653  CB  PRO   258      69.020  97.050 137.590  1.00  0.00            
ATOM   2654  CG  PRO   258      68.400  95.910 136.770  1.00  0.00            
ATOM   2655  CD  PRO   258      66.910  96.110 137.020  1.00  0.00            
ATOM   2656  C   PRO   258      68.690  99.170 136.150  1.00  0.00            
ATOM   2657  O   PRO   258      69.220  98.920 135.060  1.00  0.00            
ATOM   2658  N   ALA   259      68.470 100.410 136.570  1.00  0.00            
ATOM   2659  H   ALA   259      68.100 100.610 137.470  1.00  0.00            
ATOM   2660  CA  ALA   259      69.030 101.590 135.880  1.00  0.00            
ATOM   2661  CB  ALA   259      68.680 102.860 136.640  1.00  0.00            
ATOM   2662  C   ALA   259      70.540 101.670 135.660  1.00  0.00            
ATOM   2663  O   ALA   259      71.210 101.500 136.680  1.00  0.00            
ATOM   2664  N   PHE   260      70.920 101.760 134.390  1.00  0.00            
ATOM   2665  H   PHE   260      70.330 101.410 133.660  1.00  0.00            
ATOM   2666  CA  PHE   260      72.260 102.130 133.920  1.00  0.00            
ATOM   2667  CB  PHE   260      72.540 101.660 132.490  1.00  0.00            
ATOM   2668  CG  PHE   260      72.710 100.150 132.290  1.00  0.00            
ATOM   2669  CD1 PHE   260      73.850  99.840 131.570  1.00  0.00            
ATOM   2670  HD1 PHE   260      74.570 100.600 131.270  1.00  0.00            
ATOM   2671  CD2 PHE   260      71.700  99.220 132.510  1.00  0.00            
ATOM   2672  HD2 PHE   260      70.750  99.560 132.930  1.00  0.00            
ATOM   2673  CE1 PHE   260      73.930  98.540 131.080  1.00  0.00            
ATOM   2674  HE1 PHE   260      74.850  98.210 130.600  1.00  0.00            
ATOM   2675  CE2 PHE   260      71.880  97.930 132.050  1.00  0.00            
ATOM   2676  HE2 PHE   260      71.240  97.160 132.490  1.00  0.00            
ATOM   2677  CZ  PHE   260      73.020  97.530 131.350  1.00  0.00            
ATOM   2678  HZ  PHE   260      73.150  96.490 131.040  1.00  0.00            
ATOM   2679  C   PHE   260      72.550 103.630 133.880  1.00  0.00            
ATOM   2680  O   PHE   260      73.700 104.090 133.860  1.00  0.00            
ATOM   2681  N   ASN   261      71.530 104.440 133.620  1.00  0.00            
ATOM   2682  H   ASN   261      70.690 104.100 133.200  1.00  0.00            
ATOM   2683  CA  ASN   261      71.550 105.910 133.700  1.00  0.00            
ATOM   2684  CB  ASN   261      70.590 106.470 132.640  1.00  0.00            
ATOM   2685  CG  ASN   261      69.110 106.380 133.020  1.00  0.00            
ATOM   2686  OD1 ASN   261      68.630 105.470 133.680  1.00  0.00            
ATOM   2687  ND2 ASN   261      68.400 107.250 132.290  1.00  0.00            
ATOM   2688 1HD2 ASN   261      68.750 107.850 131.570  1.00  0.00            
ATOM   2689 2HD2 ASN   261      67.430 107.230 132.530  1.00  0.00            
ATOM   2690  C   ASN   261      71.200 106.650 134.990  1.00  0.00            
ATOM   2691  O   ASN   261      70.780 105.950 135.910  1.00  0.00            
ATOM   2692  N   SER   262      71.270 107.980 134.970  1.00  0.00            
ATOM   2693  H   SER   262      71.600 108.450 134.150  1.00  0.00            
ATOM   2694  CA  SER   262      71.130 108.890 136.110  1.00  0.00            
ATOM   2695  CB  SER   262      72.320 109.840 136.240  1.00  0.00            
ATOM   2696  OG  SER   262      72.320 110.870 135.240  1.00  0.00            
ATOM   2697  HG  SER   262      72.580 110.600 134.320  1.00  0.00            
ATOM   2698  C   SER   262      69.860 109.750 135.970  1.00  0.00            
ATOM   2699  O   SER   262      69.260 110.080 136.980  1.00  0.00            
ATOM   2700  N   LYS   263      69.400 110.050 134.760  1.00  0.00            
ATOM   2701  H   LYS   263      70.100 110.170 134.050  1.00  0.00            
ATOM   2702  CA  LYS   263      68.060 110.620 134.550  1.00  0.00            
ATOM   2703  CB  LYS   263      67.820 110.770 133.050  1.00  0.00            
ATOM   2704  CG  LYS   263      68.350 112.020 132.340  1.00  0.00            
ATOM   2705  CD  LYS   263      67.990 111.940 130.850  1.00  0.00            
ATOM   2706  CE  LYS   263      66.570 112.450 130.540  1.00  0.00            
ATOM   2707  NZ  LYS   263      66.540 112.700 129.100  1.00  0.00            
ATOM   2708  HZ1 LYS   263      65.880 113.420 128.910  1.00  0.00            
ATOM   2709  HZ2 LYS   263      67.330 113.190 128.720  1.00  0.00            
ATOM   2710  HZ3 LYS   263      66.300 111.850 128.620  1.00  0.00            
ATOM   2711  C   LYS   263      66.820 109.950 135.140  1.00  0.00            
ATOM   2712  O   LYS   263      66.840 108.780 135.500  1.00  0.00            
ATOM   2713  N   GLY   264      65.750 110.750 135.160  1.00  0.00            
ATOM   2714  H   GLY   264      65.840 111.740 135.100  1.00  0.00            
ATOM   2715  CA  GLY   264      64.470 110.280 135.720  1.00  0.00            
ATOM   2716  C   GLY   264      64.020 108.910 135.230  1.00  0.00            
ATOM   2717  O   GLY   264      63.670 108.040 136.020  1.00  0.00            
ATOM   2718  N   GLU   265      64.010 108.670 133.920  1.00  0.00            
ATOM   2719  H   GLU   265      64.160 109.410 133.260  1.00  0.00            
ATOM   2720  CA  GLU   265      63.680 107.340 133.370  1.00  0.00            
ATOM   2721  CB  GLU   265      63.010 107.600 132.020  1.00  0.00            
ATOM   2722  CG  GLU   265      63.880 108.380 131.030  1.00  0.00            
ATOM   2723  CD  GLU   265      63.310 109.790 130.870  1.00  0.00            
ATOM   2724  OE1 GLU   265      62.910 110.200 129.760  1.00  0.00            
ATOM   2725  OE2 GLU   265      63.780 110.640 131.670  1.00  0.00            
ATOM   2726  C   GLU   265      64.800 106.310 133.340  1.00  0.00            
ATOM   2727  O   GLU   265      65.860 106.520 132.760  1.00  0.00            
ATOM   2728  N   ARG   266      64.340 105.110 133.690  1.00  0.00            
ATOM   2729  H   ARG   266      63.350 105.050 133.760  1.00  0.00            
ATOM   2730  CA  ARG   266      65.290 104.010 133.950  1.00  0.00            
ATOM   2731  CB  ARG   266      64.810 103.230 135.170  1.00  0.00            
ATOM   2732  CG  ARG   266      65.030 103.990 136.490  1.00  0.00            
ATOM   2733  CD  ARG   266      64.480 103.310 137.750  1.00  0.00            
ATOM   2734  NE  ARG   266      63.040 103.190 138.020  1.00  0.00            
ATOM   2735  HE  ARG   266      62.430 103.970 137.900  1.00  0.00            
ATOM   2736  CZ  ARG   266      62.410 102.040 138.270  1.00  0.00            
ATOM   2737  NH1 ARG   266      63.050 100.870 138.380  1.00  0.00            
ATOM   2738 1HH1 ARG   266      64.050 100.860 138.410  1.00  0.00            
ATOM   2739 2HH1 ARG   266      62.580 100.000 138.280  1.00  0.00            
ATOM   2740  NH2 ARG   266      61.090 102.070 138.530  1.00  0.00            
ATOM   2741 1HH2 ARG   266      60.620 102.950 138.530  1.00  0.00            
ATOM   2742 2HH2 ARG   266      60.740 101.380 139.160  1.00  0.00            
ATOM   2743  C   ARG   266      65.640 103.090 132.780  1.00  0.00            
ATOM   2744  O   ARG   266      64.820 102.220 132.460  1.00  0.00            
ATOM   2745  N   LEU   267      66.810 103.480 132.290  1.00  0.00            
ATOM   2746  H   LEU   267      67.370 104.130 132.790  1.00  0.00            
ATOM   2747  CA  LEU   267      67.350 102.920 131.040  1.00  0.00            
ATOM   2748  CB  LEU   267      68.350 103.940 130.500  1.00  0.00            
ATOM   2749  CG  LEU   267      68.830 103.810 129.050  1.00  0.00            
ATOM   2750  CD1 LEU   267      67.620 103.890 128.120  1.00  0.00            
ATOM   2751  CD2 LEU   267      69.900 104.800 128.590  1.00  0.00            
ATOM   2752  C   LEU   267      67.990 101.540 131.170  1.00  0.00            
ATOM   2753  O   LEU   267      68.980 101.360 131.890  1.00  0.00            
ATOM   2754  N   LEU   268      67.470 100.570 130.420  1.00  0.00            
ATOM   2755  H   LEU   268      66.610 100.790 129.970  1.00  0.00            
ATOM   2756  CA  LEU   268      67.950  99.190 130.350  1.00  0.00            
ATOM   2757  CB  LEU   268      66.710  98.330 130.600  1.00  0.00            
ATOM   2758  CG  LEU   268      67.040  96.930 131.120  1.00  0.00            
ATOM   2759  CD1 LEU   268      67.690  96.990 132.510  1.00  0.00            
ATOM   2760  CD2 LEU   268      65.770  96.080 131.160  1.00  0.00            
ATOM   2761  C   LEU   268      68.520  98.820 128.980  1.00  0.00            
ATOM   2762  O   LEU   268      68.060  99.320 127.950  1.00  0.00            
ATOM   2763  N   VAL   269      69.790  98.430 129.010  1.00  0.00            
ATOM   2764  H   VAL   269      70.240  98.010 129.800  1.00  0.00            
ATOM   2765  CA  VAL   269      70.550  98.270 127.760  1.00  0.00            
ATOM   2766  CB  VAL   269      71.840  99.060 127.910  1.00  0.00            
ATOM   2767  CG1 VAL   269      72.730  99.250 126.680  1.00  0.00            
ATOM   2768  CG2 VAL   269      71.620 100.500 128.390  1.00  0.00            
ATOM   2769  C   VAL   269      70.960  96.820 127.480  1.00  0.00            
ATOM   2770  O   VAL   269      71.240  96.110 128.440  1.00  0.00            
ATOM   2771  N   PHE   270      70.520  96.370 126.310  1.00  0.00            
ATOM   2772  H   PHE   270      69.850  96.850 125.740  1.00  0.00            
ATOM   2773  CA  PHE   270      70.880  95.080 125.700  1.00  0.00            
ATOM   2774  CB  PHE   270      69.750  94.050 125.620  1.00  0.00            
ATOM   2775  CG  PHE   270      69.280  93.520 126.970  1.00  0.00            
ATOM   2776  CD1 PHE   270      68.470  94.270 127.820  1.00  0.00            
ATOM   2777  HD1 PHE   270      67.910  95.080 127.360  1.00  0.00            
ATOM   2778  CD2 PHE   270      69.850  92.340 127.430  1.00  0.00            
ATOM   2779  HD2 PHE   270      70.400  91.610 126.840  1.00  0.00            
ATOM   2780  CE1 PHE   270      68.370  93.910 129.160  1.00  0.00            
ATOM   2781  HE1 PHE   270      67.990  94.670 129.850  1.00  0.00            
ATOM   2782  CE2 PHE   270      69.720  91.970 128.770  1.00  0.00            
ATOM   2783  HE2 PHE   270      70.270  91.100 129.120  1.00  0.00            
ATOM   2784  CZ  PHE   270      68.980  92.760 129.640  1.00  0.00            
ATOM   2785  HZ  PHE   270      68.960  92.430 130.680  1.00  0.00            
ATOM   2786  C   PHE   270      71.450  95.150 124.280  1.00  0.00            
ATOM   2787  O   PHE   270      71.000  95.890 123.420  1.00  0.00            
ATOM   2788  N   ILE   271      72.450  94.300 124.020  1.00  0.00            
ATOM   2789  H   ILE   271      72.790  93.660 124.720  1.00  0.00            
ATOM   2790  CA  ILE   271      73.140  94.320 122.730  1.00  0.00            
ATOM   2791  CB  ILE   271      74.550  94.890 122.910  1.00  0.00            
ATOM   2792  CG1 ILE   271      75.310  94.400 124.140  1.00  0.00            
ATOM   2793  CG2 ILE   271      74.480  96.410 122.770  1.00  0.00            
ATOM   2794  CD  ILE   271      76.720  94.110 123.620  1.00  0.00            
ATOM   2795  C   ILE   271      73.090  92.920 122.120  1.00  0.00            
ATOM   2796  O   ILE   271      73.850  92.020 122.460  1.00  0.00            
ATOM   2797  N   GLY   272      72.090  92.790 121.260  1.00  0.00            
ATOM   2798  H   GLY   272      71.370  93.480 121.190  1.00  0.00            
ATOM   2799  CA  GLY   272      71.790  91.580 120.470  1.00  0.00            
ATOM   2800  C   GLY   272      71.830  91.760 118.950  1.00  0.00            
ATOM   2801  O   GLY   272      71.500  92.870 118.510  1.00  0.00            
ATOM   2802  N   ILE   273      72.360  90.770 118.240  1.00  0.00            
ATOM   2803  H   ILE   273      72.930  90.040 118.610  1.00  0.00            
ATOM   2804  CA  ILE   273      72.490  90.710 116.770  1.00  0.00            
ATOM   2805  CB  ILE   273      73.670  89.820 116.370  1.00  0.00            
ATOM   2806  CG1 ILE   273      75.040  90.420 116.710  1.00  0.00            
ATOM   2807  CG2 ILE   273      73.680  89.520 114.870  1.00  0.00            
ATOM   2808  CD  ILE   273      76.210  89.440 116.820  1.00  0.00            
ATOM   2809  C   ILE   273      71.200  90.340 116.050  1.00  0.00            
ATOM   2810  O   ILE   273      70.580  89.320 116.370  1.00  0.00            
ATOM   2811  N   ILE   274      70.700  91.250 115.210  1.00  0.00            
ATOM   2812  H   ILE   274      71.050  92.180 115.320  1.00  0.00            
ATOM   2813  CA  ILE   274      69.390  91.110 114.560  1.00  0.00            
ATOM   2814  CB  ILE   274      68.480  92.310 114.820  1.00  0.00            
ATOM   2815  CG1 ILE   274      68.280  92.520 116.320  1.00  0.00            
ATOM   2816  CG2 ILE   274      67.070  92.190 114.220  1.00  0.00            
ATOM   2817  CD  ILE   274      67.780  91.400 117.240  1.00  0.00            
ATOM   2818  C   ILE   274      69.670  91.050 113.060  1.00  0.00            
ATOM   2819  O   ILE   274      69.000  90.350 112.300  1.00  0.00            
ATOM   2820  N   ASP   275      70.460  92.000 112.590  1.00  0.00            
ATOM   2821  H   ASP   275      70.470  92.940 112.930  1.00  0.00            
ATOM   2822  CA  ASP   275      71.100  91.790 111.280  1.00  0.00            
ATOM   2823  CB  ASP   275      71.710  93.110 110.820  1.00  0.00            
ATOM   2824  CG  ASP   275      70.660  94.210 110.600  1.00  0.00            
ATOM   2825  OD1 ASP   275      70.210  94.680 111.660  1.00  0.00            
ATOM   2826  OD2 ASP   275      70.330  94.600 109.460  1.00  0.00            
ATOM   2827  C   ASP   275      72.270  90.800 111.310  1.00  0.00            
ATOM   2828  O   ASP   275      73.290  91.000 111.980  1.00  0.00            
ATOM   2829  N   ILE   276      72.030  89.690 110.620  1.00  0.00            
ATOM   2830  H   ILE   276      71.170  89.450 110.180  1.00  0.00            
ATOM   2831  CA  ILE   276      73.070  88.650 110.610  1.00  0.00            
ATOM   2832  CB  ILE   276      72.430  87.270 110.790  1.00  0.00            
ATOM   2833  CG1 ILE   276      71.610  87.150 112.080  1.00  0.00            
ATOM   2834  CG2 ILE   276      73.530  86.210 110.890  1.00  0.00            
ATOM   2835  CD  ILE   276      70.480  86.120 112.020  1.00  0.00            
ATOM   2836  C   ILE   276      73.870  88.700 109.310  1.00  0.00            
ATOM   2837  O   ILE   276      75.090  88.550 109.390  1.00  0.00            
ATOM   2838  N   LEU   277      73.260  89.070 108.190  1.00  0.00            
ATOM   2839  H   LEU   277      72.300  88.890 107.970  1.00  0.00            
ATOM   2840  CA  LEU   277      73.950  89.580 107.000  1.00  0.00            
ATOM   2841  CB  LEU   277      73.970  88.510 105.900  1.00  0.00            
ATOM   2842  CG  LEU   277      74.840  88.710 104.660  1.00  0.00            
ATOM   2843  CD1 LEU   277      76.360  88.670 104.860  1.00  0.00            
ATOM   2844  CD2 LEU   277      74.450  87.670 103.620  1.00  0.00            
ATOM   2845  C   LEU   277      73.380  90.890 106.460  1.00  0.00            
ATOM   2846  O   LEU   277      72.420  91.000 105.710  1.00  0.00            
ATOM   2847  N   GLN   278      73.910  91.930 107.110  1.00  0.00            
ATOM   2848  H   GLN   278      74.560  91.910 107.860  1.00  0.00            
ATOM   2849  CA  GLN   278      73.410  93.260 106.720  1.00  0.00            
ATOM   2850  CB  GLN   278      73.860  94.130 107.900  1.00  0.00            
ATOM   2851  CG  GLN   278      73.350  95.560 107.740  1.00  0.00            
ATOM   2852  CD  GLN   278      73.770  96.410 108.940  1.00  0.00            
ATOM   2853  OE1 GLN   278      74.840  97.020 108.930  1.00  0.00            
ATOM   2854  NE2 GLN   278      72.910  96.300 109.950  1.00  0.00            
ATOM   2855 1HE2 GLN   278      72.090  95.740 109.860  1.00  0.00            
ATOM   2856 2HE2 GLN   278      72.970  96.860 110.780  1.00  0.00            
ATOM   2857  C   GLN   278      73.840  93.710 105.320  1.00  0.00            
ATOM   2858  O   GLN   278      73.010  93.780 104.410  1.00  0.00            
ATOM   2859  N   SER   279      75.140  93.910 105.090  1.00  0.00            
ATOM   2860  H   SER   279      75.770  94.140 105.830  1.00  0.00            
ATOM   2861  CA  SER   279      75.820  94.140 103.810  1.00  0.00            
ATOM   2862  CB  SER   279      76.720  95.380 103.890  1.00  0.00            
ATOM   2863  OG  SER   279      77.640  95.190 104.960  1.00  0.00            
ATOM   2864  HG  SER   279      77.260  95.450 105.840  1.00  0.00            
ATOM   2865  C   SER   279      76.600  92.970 103.220  1.00  0.00            
ATOM   2866  O   SER   279      76.920  92.020 103.950  1.00  0.00            
ATOM   2867  N   TYR   280      76.840  93.070 101.920  1.00  0.00            
ATOM   2868  H   TYR   280      76.220  93.530 101.290  1.00  0.00            
ATOM   2869  CA  TYR   280      77.900  92.310 101.230  1.00  0.00            
ATOM   2870  CB  TYR   280      77.460  91.670  99.920  1.00  0.00            
ATOM   2871  CG  TYR   280      76.440  90.540 100.120  1.00  0.00            
ATOM   2872  CD1 TYR   280      76.940  89.290  99.820  1.00  0.00            
ATOM   2873  HD1 TYR   280      77.800  89.190  99.160  1.00  0.00            
ATOM   2874  CD2 TYR   280      75.070  90.680 100.370  1.00  0.00            
ATOM   2875  HD2 TYR   280      74.680  91.590 100.830  1.00  0.00            
ATOM   2876  CE1 TYR   280      76.100  88.180  99.850  1.00  0.00            
ATOM   2877  HE1 TYR   280      76.440  87.200 100.190  1.00  0.00            
ATOM   2878  CE2 TYR   280      74.200  89.610 100.250  1.00  0.00            
ATOM   2879  HE2 TYR   280      73.180  89.620 100.640  1.00  0.00            
ATOM   2880  CZ  TYR   280      74.720  88.360  99.950  1.00  0.00            
ATOM   2881  OH  TYR   280      73.980  87.230  99.780  1.00  0.00            
ATOM   2882  HH  TYR   280      74.530  86.400  99.810  1.00  0.00            
ATOM   2883  C   TYR   280      79.130  93.200 101.060  1.00  0.00            
ATOM   2884  O   TYR   280      78.920  94.330 100.600  1.00  0.00            
ATOM   2885  N   ARG   281      80.090  92.960 101.950  1.00  0.00            
ATOM   2886  H   ARG   281      79.920  92.320 102.690  1.00  0.00            
ATOM   2887  CA  ARG   281      81.310  93.780 102.010  1.00  0.00            
ATOM   2888  CB  ARG   281      81.230  94.860 103.090  1.00  0.00            
ATOM   2889  CG  ARG   281      82.250  95.980 102.840  1.00  0.00            
ATOM   2890  CD  ARG   281      81.880  96.990 101.760  1.00  0.00            
ATOM   2891  NE  ARG   281      80.880  97.980 102.220  1.00  0.00            
ATOM   2892  HE  ARG   281      81.220  98.680 102.840  1.00  0.00            
ATOM   2893  CZ  ARG   281      79.560  98.060 102.030  1.00  0.00            
ATOM   2894  NH1 ARG   281      78.840  97.160 101.340  1.00  0.00            
ATOM   2895 1HH1 ARG   281      79.260  96.380 100.890  1.00  0.00            
ATOM   2896 2HH1 ARG   281      77.850  97.300 101.250  1.00  0.00            
ATOM   2897  NH2 ARG   281      78.810  98.960 102.670  1.00  0.00            
ATOM   2898 1HH2 ARG   281      79.240  99.650 103.270  1.00  0.00            
ATOM   2899 2HH2 ARG   281      77.920  99.110 102.240  1.00  0.00            
ATOM   2900  C   ARG   281      82.520  92.840 101.990  1.00  0.00            
ATOM   2901  O   ARG   281      83.150  92.530 103.000  1.00  0.00            
ATOM   2902  N   LEU   282      82.790  92.460 100.740  1.00  0.00            
ATOM   2903  H   LEU   282      82.430  93.010  99.980  1.00  0.00            
ATOM   2904  CA  LEU   282      83.810  91.500 100.300  1.00  0.00            
ATOM   2905  CB  LEU   282      83.560  91.150  98.830  1.00  0.00            
ATOM   2906  CG  LEU   282      82.470  90.080  98.650  1.00  0.00            
ATOM   2907  CD1 LEU   282      82.420  89.800  97.150  1.00  0.00            
ATOM   2908  CD2 LEU   282      82.770  88.780  99.400  1.00  0.00            
ATOM   2909  C   LEU   282      85.240  91.920 100.640  1.00  0.00            
ATOM   2910  O   LEU   282      86.030  91.760  99.710  1.00  0.00            
ATOM   2911  N   VAL   283      85.610  92.210 101.880  1.00  0.00            
ATOM   2912  H   VAL   283      84.940  92.290 102.610  1.00  0.00            
ATOM   2913  CA  VAL   283      86.980  92.560 102.280  1.00  0.00            
ATOM   2914  CB  VAL   283      87.060  93.450 103.530  1.00  0.00            
ATOM   2915  CG1 VAL   283      86.240  94.730 103.330  1.00  0.00            
ATOM   2916  CG2 VAL   283      86.500  92.710 104.750  1.00  0.00            
ATOM   2917  C   VAL   283      87.880  91.320 102.260  1.00  0.00            
ATOM   2918  O   VAL   283      87.980  90.510 103.180  1.00  0.00            
ATOM   2919  N   LYS   284      88.780  91.350 101.290  1.00  0.00            
ATOM   2920  H   LYS   284      89.010  92.140 100.730  1.00  0.00            
ATOM   2921  CA  LYS   284      89.650  90.240 100.860  1.00  0.00            
ATOM   2922  CB  LYS   284      90.170  90.510  99.450  1.00  0.00            
ATOM   2923  CG  LYS   284      90.940  91.810  99.240  1.00  0.00            
ATOM   2924  CD  LYS   284      91.530  91.950  97.830  1.00  0.00            
ATOM   2925  CE  LYS   284      92.040  93.390  97.630  1.00  0.00            
ATOM   2926  NZ  LYS   284      92.790  93.740  96.420  1.00  0.00            
ATOM   2927  HZ1 LYS   284      92.090  93.800  95.720  1.00  0.00            
ATOM   2928  HZ2 LYS   284      93.220  94.630  96.590  1.00  0.00            
ATOM   2929  HZ3 LYS   284      93.420  93.000  96.190  1.00  0.00            
ATOM   2930  C   LYS   284      90.830  90.020 101.810  1.00  0.00            
ATOM   2931  O   LYS   284      91.380  90.960 102.390  1.00  0.00            
ATOM   2932  N   LYS   285      91.220  88.770 102.000  1.00  0.00            
ATOM   2933  H   LYS   285      90.790  87.990 101.550  1.00  0.00            
ATOM   2934  CA  LYS   285      92.250  88.430 103.010  1.00  0.00            
ATOM   2935  CB  LYS   285      91.490  88.360 104.330  1.00  0.00            
ATOM   2936  CG  LYS   285      92.380  88.670 105.540  1.00  0.00            
ATOM   2937  CD  LYS   285      92.690  90.160 105.680  1.00  0.00            
ATOM   2938  CE  LYS   285      93.360  90.460 107.030  1.00  0.00            
ATOM   2939  NZ  LYS   285      93.950  91.800 107.040  1.00  0.00            
ATOM   2940  HZ1 LYS   285      94.870  91.760 106.660  1.00  0.00            
ATOM   2941  HZ2 LYS   285      93.490  92.350 106.340  1.00  0.00            
ATOM   2942  HZ3 LYS   285      93.790  92.110 107.980  1.00  0.00            
ATOM   2943  C   LYS   285      92.940  87.120 102.620  1.00  0.00            
ATOM   2944  O   LYS   285      93.100  86.100 103.280  1.00  0.00            
ATOM   2945  N   LEU   286      93.560  87.240 101.450  1.00  0.00            
ATOM   2946  H   LEU   286      93.890  88.150 101.200  1.00  0.00            
ATOM   2947  CA  LEU   286      94.080  86.120 100.660  1.00  0.00            
ATOM   2948  CB  LEU   286      94.600  86.460  99.260  1.00  0.00            
ATOM   2949  CG  LEU   286      93.620  87.050  98.240  1.00  0.00            
ATOM   2950  CD1 LEU   286      94.190  87.040  96.820  1.00  0.00            
ATOM   2951  CD2 LEU   286      92.360  86.190  98.370  1.00  0.00            
ATOM   2952  C   LEU   286      95.250  85.400 101.350  1.00  0.00            
ATOM   2953  O   LEU   286      96.150  86.040 101.880  1.00  0.00            
ATOM   2954  N   GLU   287      95.030  84.090 101.450  1.00  0.00            
ATOM   2955  H   GLU   287      94.110  83.710 101.380  1.00  0.00            
ATOM   2956  CA  GLU   287      95.920  83.190 102.190  1.00  0.00            
ATOM   2957  CB  GLU   287      97.230  82.960 101.440  1.00  0.00            
ATOM   2958  CG  GLU   287      97.010  81.730 100.560  1.00  0.00            
ATOM   2959  CD  GLU   287      98.290  80.890 100.550  1.00  0.00            
ATOM   2960  OE1 GLU   287      99.380  81.290 100.100  1.00  0.00            
ATOM   2961  OE2 GLU   287      98.290  79.890 101.300  1.00  0.00            
ATOM   2962  C   GLU   287      96.160  83.530 103.660  1.00  0.00            
ATOM   2963  O   GLU   287      97.240  83.240 104.180  1.00  0.00            
ATOM   2964  N   HIS   288      95.270  84.320 104.270  1.00  0.00            
ATOM   2965  H   HIS   288      94.540  84.830 103.810  1.00  0.00            
ATOM   2966  CA  HIS   288      95.480  84.730 105.660  1.00  0.00            
ATOM   2967  CB  HIS   288      94.930  86.080 106.110  1.00  0.00            
ATOM   2968  CG  HIS   288      95.270  86.550 107.530  1.00  0.00            
ATOM   2969  ND1 HIS   288      96.430  86.300 108.140  1.00  0.00            
ATOM   2970  CD2 HIS   288      94.330  86.690 108.450  1.00  0.00            
ATOM   2971  HD2 HIS   288      93.280  86.900 108.270  1.00  0.00            
ATOM   2972  CE1 HIS   288      96.220  86.330 109.460  1.00  0.00            
ATOM   2973  HE1 HIS   288      96.890  85.990 110.240  1.00  0.00            
ATOM   2974  NE2 HIS   288      94.930  86.630 109.640  1.00  0.00            
ATOM   2975  HE2 HIS   288      94.490  87.070 110.420  1.00  0.00            
ATOM   2976  C   HIS   288      94.950  83.630 106.590  1.00  0.00            
ATOM   2977  O   HIS   288      93.910  83.010 106.390  1.00  0.00            
ATOM   2978  N   SER   289      95.740  83.410 107.640  1.00  0.00            
ATOM   2979  H   SER   289      96.610  83.860 107.820  1.00  0.00            
ATOM   2980  CA  SER   289      95.350  82.310 108.540  1.00  0.00            
ATOM   2981  CB  SER   289      96.550  81.400 108.830  1.00  0.00            
ATOM   2982  OG  SER   289      97.740  82.080 109.250  1.00  0.00            
ATOM   2983  HG  SER   289      97.540  82.340 110.190  1.00  0.00            
ATOM   2984  C   SER   289      94.800  82.620 109.930  1.00  0.00            
ATOM   2985  O   SER   289      95.100  83.690 110.470  1.00  0.00            
ATOM   2986  N   TRP   290      93.630  82.010 110.110  1.00  0.00            
ATOM   2987  H   TRP   290      93.360  81.340 109.420  1.00  0.00            
ATOM   2988  CA  TRP   290      92.760  82.350 111.240  1.00  0.00            
ATOM   2989  CB  TRP   290      91.560  83.060 110.600  1.00  0.00            
ATOM   2990  CG  TRP   290      90.510  83.680 111.530  1.00  0.00            
ATOM   2991  CD1 TRP   290      89.340  83.090 111.720  1.00  0.00            
ATOM   2992  HD1 TRP   290      89.260  82.010 111.740  1.00  0.00            
ATOM   2993  CD2 TRP   290      90.460  84.950 112.090  1.00  0.00            
ATOM   2994  NE1 TRP   290      88.490  83.930 112.310  1.00  0.00            
ATOM   2995  HE1 TRP   290      87.510  83.760 112.480  1.00  0.00            
ATOM   2996  CE2 TRP   290      89.160  85.040 112.590  1.00  0.00            
ATOM   2997  CE3 TRP   290      91.420  85.930 112.320  1.00  0.00            
ATOM   2998  HE3 TRP   290      92.420  85.700 111.970  1.00  0.00            
ATOM   2999  CZ2 TRP   290      88.820  86.200 113.270  1.00  0.00            
ATOM   3000  HZ2 TRP   290      87.840  86.350 113.710  1.00  0.00            
ATOM   3001  CZ3 TRP   290      91.040  87.070 113.030  1.00  0.00            
ATOM   3002  HZ3 TRP   290      91.820  87.830 113.080  1.00  0.00            
ATOM   3003  CH2 TRP   290      89.740  87.230 113.480  1.00  0.00            
ATOM   3004  HH2 TRP   290      89.510  88.140 114.030  1.00  0.00            
ATOM   3005  C   TRP   290      92.230  81.180 112.070  1.00  0.00            
ATOM   3006  O   TRP   290      91.690  80.170 111.630  1.00  0.00            
ATOM   3007  N   LYS   291      92.420  81.290 113.380  1.00  0.00            
ATOM   3008  H   LYS   291      92.940  82.050 113.780  1.00  0.00            
ATOM   3009  CA  LYS   291      91.820  80.260 114.240  1.00  0.00            
ATOM   3010  CB  LYS   291      92.910  79.530 115.030  1.00  0.00            
ATOM   3011  CG  LYS   291      93.740  78.680 114.060  1.00  0.00            
ATOM   3012  CD  LYS   291      92.990  77.380 113.730  1.00  0.00            
ATOM   3013  CE  LYS   291      93.870  76.480 112.870  1.00  0.00            
ATOM   3014  NZ  LYS   291      93.180  75.430 112.100  1.00  0.00            
ATOM   3015  HZ1 LYS   291      92.410  75.060 112.620  1.00  0.00            
ATOM   3016  HZ2 LYS   291      92.960  75.920 111.260  1.00  0.00            
ATOM   3017  HZ3 LYS   291      93.760  74.650 111.860  1.00  0.00            
ATOM   3018  C   LYS   291      90.680  80.790 115.110  1.00  0.00            
ATOM   3019  O   LYS   291      90.930  81.420 116.130  1.00  0.00            
ATOM   3020  N   ALA   292      89.550  80.200 114.730  1.00  0.00            
ATOM   3021  H   ALA   292      89.380  79.630 113.920  1.00  0.00            
ATOM   3022  CA  ALA   292      88.320  80.650 115.400  1.00  0.00            
ATOM   3023  CB  ALA   292      87.640  81.770 114.610  1.00  0.00            
ATOM   3024  C   ALA   292      87.350  79.470 115.500  1.00  0.00            
ATOM   3025  O   ALA   292      87.330  78.710 114.530  1.00  0.00            
ATOM   3026  N   LEU   293      86.740  79.320 116.670  1.00  0.00            
ATOM   3027  H   LEU   293      86.980  79.850 117.490  1.00  0.00            
ATOM   3028  CA  LEU   293      85.740  78.320 117.050  1.00  0.00            
ATOM   3029  CB  LEU   293      84.620  79.050 117.800  1.00  0.00            
ATOM   3030  CG  LEU   293      84.320  78.350 119.130  1.00  0.00            
ATOM   3031  CD1 LEU   293      83.950  79.340 120.230  1.00  0.00            
ATOM   3032  CD2 LEU   293      83.410  77.150 118.860  1.00  0.00            
ATOM   3033  C   LEU   293      85.280  77.350 115.960  1.00  0.00            
ATOM   3034  O   LEU   293      85.620  76.170 115.990  1.00  0.00            
ATOM   3035  N   LEU   294      84.430  77.850 115.070  1.00  0.00            
ATOM   3036  H   LEU   294      84.150  78.800 114.980  1.00  0.00            
ATOM   3037  CA  LEU   294      83.840  77.050 113.980  1.00  0.00            
ATOM   3038  CB  LEU   294      82.310  77.100 113.980  1.00  0.00            
ATOM   3039  CG  LEU   294      81.620  76.800 115.310  1.00  0.00            
ATOM   3040  CD1 LEU   294      80.360  77.660 115.410  1.00  0.00            
ATOM   3041  CD2 LEU   294      81.200  75.330 115.150  1.00  0.00            
ATOM   3042  C   LEU   294      84.330  77.300 112.560  1.00  0.00            
ATOM   3043  O   LEU   294      83.720  76.840 111.600  1.00  0.00            
ATOM   3044  N   HIS   295      85.590  77.720 112.410  1.00  0.00            
ATOM   3045  H   HIS   295      86.030  78.050 113.240  1.00  0.00            
ATOM   3046  CA  HIS   295      86.280  77.820 111.120  1.00  0.00            
ATOM   3047  CB  HIS   295      87.360  78.900 111.220  1.00  0.00            
ATOM   3048  CG  HIS   295      88.180  79.160 109.950  1.00  0.00            
ATOM   3049  ND1 HIS   295      87.790  79.690 108.790  1.00  0.00            
ATOM   3050  CD2 HIS   295      89.490  78.930 109.870  1.00  0.00            
ATOM   3051  HD2 HIS   295      90.160  78.460 110.590  1.00  0.00            
ATOM   3052  CE1 HIS   295      88.840  79.770 107.990  1.00  0.00            
ATOM   3053  HE1 HIS   295      88.720  79.760 106.910  1.00  0.00            
ATOM   3054  NE2 HIS   295      89.860  79.190 108.620  1.00  0.00            
ATOM   3055  HE2 HIS   295      90.790  79.030 108.300  1.00  0.00            
ATOM   3056  C   HIS   295      86.810  76.470 110.620  1.00  0.00            
ATOM   3057  O   HIS   295      87.880  76.090 111.080  1.00  0.00            
ATOM   3058  N   ASP   296      86.320  76.010 109.470  1.00  0.00            
ATOM   3059  H   ASP   296      85.980  76.670 108.800  1.00  0.00            
ATOM   3060  CA  ASP   296      86.760  74.720 108.920  1.00  0.00            
ATOM   3061  CB  ASP   296      85.690  74.070 108.030  1.00  0.00            
ATOM   3062  CG  ASP   296      86.210  72.690 107.630  1.00  0.00            
ATOM   3063  OD1 ASP   296      85.720  72.160 106.610  1.00  0.00            
ATOM   3064  OD2 ASP   296      86.850  72.070 108.510  1.00  0.00            
ATOM   3065  C   ASP   296      88.090  74.950 108.210  1.00  0.00            
ATOM   3066  O   ASP   296      88.160  75.260 107.020  1.00  0.00            
ATOM   3067  N   GLY   297      89.220  74.620 108.830  1.00  0.00            
ATOM   3068  H   GLY   297      89.440  73.990 109.580  1.00  0.00            
ATOM   3069  CA  GLY   297      90.520  74.820 108.170  1.00  0.00            
ATOM   3070  C   GLY   297      91.540  75.850 108.660  1.00  0.00            
ATOM   3071  O   GLY   297      91.560  76.170 109.840  1.00  0.00            
ATOM   3072  N   ASP   298      92.280  76.420 107.700  1.00  0.00            
ATOM   3073  H   ASP   298      92.230  76.240 106.720  1.00  0.00            
ATOM   3074  CA  ASP   298      93.330  77.360 108.110  1.00  0.00            
ATOM   3075  CB  ASP   298      94.760  76.820 108.200  1.00  0.00            
ATOM   3076  CG  ASP   298      94.940  75.670 109.200  1.00  0.00            
ATOM   3077  OD1 ASP   298      94.330  74.590 109.060  1.00  0.00            
ATOM   3078  OD2 ASP   298      95.820  75.890 110.060  1.00  0.00            
ATOM   3079  C   ASP   298      93.290  78.740 107.460  1.00  0.00            
ATOM   3080  O   ASP   298      92.780  79.670 108.080  1.00  0.00            
ATOM   3081  N   THR   299      93.260  78.700 106.130  1.00  0.00            
ATOM   3082  H   THR   299      93.310  77.860 105.600  1.00  0.00            
ATOM   3083  CA  THR   299      93.360  79.920 105.310  1.00  0.00            
ATOM   3084  CB  THR   299      94.340  79.530 104.200  1.00  0.00            
ATOM   3085  OG1 THR   299      93.940  78.320 103.550  1.00  0.00            
ATOM   3086  HG1 THR   299      94.630  77.790 103.060  1.00  0.00            
ATOM   3087  CG2 THR   299      95.800  79.660 104.660  1.00  0.00            
ATOM   3088  C   THR   299      92.060  80.470 104.730  1.00  0.00            
ATOM   3089  O   THR   299      91.050  79.770 104.860  1.00  0.00            
ATOM   3090  N   VAL   300      91.970  81.800 104.710  1.00  0.00            
ATOM   3091  H   VAL   300      92.770  82.280 105.080  1.00  0.00            
ATOM   3092  CA  VAL   300      90.820  82.570 104.220  1.00  0.00            
ATOM   3093  CB  VAL   300      90.290  83.630 105.190  1.00  0.00            
ATOM   3094  CG1 VAL   300      89.870  83.070 106.550  1.00  0.00            
ATOM   3095  CG2 VAL   300      91.250  84.770 105.530  1.00  0.00            
ATOM   3096  C   VAL   300      91.080  83.140 102.820  1.00  0.00            
ATOM   3097  O   VAL   300      92.240  83.220 102.410  1.00  0.00            
ATOM   3098  N   SER   301      89.970  83.280 102.110  1.00  0.00            
ATOM   3099  H   SER   301      89.190  82.680 102.290  1.00  0.00            
ATOM   3100  CA  SER   301      90.000  83.950 100.800  1.00  0.00            
ATOM   3101  CB  SER   301      89.290  83.240  99.650  1.00  0.00            
ATOM   3102  OG  SER   301      87.980  82.930 100.140  1.00  0.00            
ATOM   3103  HG  SER   301      88.020  82.050 100.600  1.00  0.00            
ATOM   3104  C   SER   301      89.410  85.340 101.040  1.00  0.00            
ATOM   3105  O   SER   301      90.170  86.310 101.090  1.00  0.00            
ATOM   3106  N   VAL   302      88.120  85.430 101.340  1.00  0.00            
ATOM   3107  H   VAL   302      87.600  84.580 101.270  1.00  0.00            
ATOM   3108  CA  VAL   302      87.390  86.660 101.680  1.00  0.00            
ATOM   3109  CB  VAL   302      86.220  86.980 100.760  1.00  0.00            
ATOM   3110  CG1 VAL   302      86.610  87.070  99.290  1.00  0.00            
ATOM   3111  CG2 VAL   302      85.180  85.850 100.780  1.00  0.00            
ATOM   3112  C   VAL   302      86.960  86.640 103.150  1.00  0.00            
ATOM   3113  O   VAL   302      86.670  85.570 103.700  1.00  0.00            
ATOM   3114  N   HIS   303      87.130  87.740 103.870  1.00  0.00            
ATOM   3115  H   HIS   303      87.420  88.630 103.510  1.00  0.00            
ATOM   3116  CA  HIS   303      86.910  87.770 105.320  1.00  0.00            
ATOM   3117  CB  HIS   303      88.170  87.450 106.120  1.00  0.00            
ATOM   3118  CG  HIS   303      87.950  86.740 107.450  1.00  0.00            
ATOM   3119  ND1 HIS   303      88.300  87.320 108.590  1.00  0.00            
ATOM   3120  CD2 HIS   303      87.780  85.430 107.650  1.00  0.00            
ATOM   3121  HD2 HIS   303      87.290  84.810 106.890  1.00  0.00            
ATOM   3122  CE1 HIS   303      88.320  86.320 109.470  1.00  0.00            
ATOM   3123  HE1 HIS   303      88.940  86.380 110.360  1.00  0.00            
ATOM   3124  NE2 HIS   303      88.100  85.140 108.900  1.00  0.00            
ATOM   3125  HE2 HIS   303      87.980  84.250 109.340  1.00  0.00            
ATOM   3126  C   HIS   303      86.380  89.110 105.860  1.00  0.00            
ATOM   3127  O   HIS   303      87.090  90.110 105.950  1.00  0.00            
ATOM   3128  N   ARG   304      85.220  88.990 106.490  1.00  0.00            
ATOM   3129  H   ARG   304      84.680  88.150 106.450  1.00  0.00            
ATOM   3130  CA  ARG   304      84.600  90.120 107.200  1.00  0.00            
ATOM   3131  CB  ARG   304      83.130  90.270 106.810  1.00  0.00            
ATOM   3132  CG  ARG   304      82.400  91.580 107.140  1.00  0.00            
ATOM   3133  CD  ARG   304      82.990  92.520 106.090  1.00  0.00            
ATOM   3134  NE  ARG   304      82.320  93.760 106.520  1.00  0.00            
ATOM   3135  HE  ARG   304      81.360  93.630 106.780  1.00  0.00            
ATOM   3136  CZ  ARG   304      82.930  94.950 106.580  1.00  0.00            
ATOM   3137  NH1 ARG   304      84.170  95.210 106.160  1.00  0.00            
ATOM   3138 1HH1 ARG   304      84.680  94.380 105.930  1.00  0.00            
ATOM   3139 2HH1 ARG   304      84.670  96.080 106.170  1.00  0.00            
ATOM   3140  NH2 ARG   304      82.170  96.020 106.850  1.00  0.00            
ATOM   3141 1HH2 ARG   304      81.230  95.820 107.120  1.00  0.00            
ATOM   3142 2HH2 ARG   304      82.530  96.950 106.700  1.00  0.00            
ATOM   3143  C   ARG   304      84.890  90.140 108.700  1.00  0.00            
ATOM   3144  O   ARG   304      85.100  91.220 109.260  1.00  0.00            
ATOM   3145  N   PRO   305      84.890  89.020 109.420  1.00  0.00            
ATOM   3146  CA  PRO   305      85.380  88.810 110.780  1.00  0.00            
ATOM   3147  CB  PRO   305      85.580  87.300 110.880  1.00  0.00            
ATOM   3148  CG  PRO   305      84.290  86.830 110.220  1.00  0.00            
ATOM   3149  CD  PRO   305      84.140  87.800 109.060  1.00  0.00            
ATOM   3150  C   PRO   305      86.580  89.600 111.330  1.00  0.00            
ATOM   3151  O   PRO   305      86.510  90.410 112.250  1.00  0.00            
ATOM   3152  N   SER   306      87.700  89.360 110.660  1.00  0.00            
ATOM   3153  H   SER   306      87.720  88.550 110.080  1.00  0.00            
ATOM   3154  CA  SER   306      88.960  90.080 110.870  1.00  0.00            
ATOM   3155  CB  SER   306      90.050  89.800 109.830  1.00  0.00            
ATOM   3156  OG  SER   306      89.490  90.140 108.570  1.00  0.00            
ATOM   3157  HG  SER   306      89.060  89.260 108.390  1.00  0.00            
ATOM   3158  C   SER   306      89.100  91.600 111.000  1.00  0.00            
ATOM   3159  O   SER   306      89.710  92.080 111.950  1.00  0.00            
ATOM   3160  N   PHE   307      88.390  92.290 110.110  1.00  0.00            
ATOM   3161  H   PHE   307      88.130  91.780 109.290  1.00  0.00            
ATOM   3162  CA  PHE   307      88.020  93.710 110.130  1.00  0.00            
ATOM   3163  CB  PHE   307      87.080  94.060 108.970  1.00  0.00            
ATOM   3164  CG  PHE   307      86.750  95.530 108.680  1.00  0.00            
ATOM   3165  CD1 PHE   307      87.490  96.280 107.770  1.00  0.00            
ATOM   3166  HD1 PHE   307      88.570  96.160 107.730  1.00  0.00            
ATOM   3167  CD2 PHE   307      85.660  96.070 109.350  1.00  0.00            
ATOM   3168  HD2 PHE   307      85.130  95.500 110.110  1.00  0.00            
ATOM   3169  CE1 PHE   307      87.150  97.610 107.560  1.00  0.00            
ATOM   3170  HE1 PHE   307      87.720  98.230 106.870  1.00  0.00            
ATOM   3171  CE2 PHE   307      85.370  97.400 109.080  1.00  0.00            
ATOM   3172  HE2 PHE   307      84.610  97.860 109.720  1.00  0.00            
ATOM   3173  CZ  PHE   307      86.090  98.220 108.220  1.00  0.00            
ATOM   3174  HZ  PHE   307      85.700  99.220 108.000  1.00  0.00            
ATOM   3175  C   PHE   307      87.270  93.900 111.450  1.00  0.00            
ATOM   3176  O   PHE   307      88.030  94.240 112.360  1.00  0.00            
ATOM   3177  N   TYR   308      86.070  93.340 111.630  1.00  0.00            
ATOM   3178  H   TYR   308      85.780  92.550 111.100  1.00  0.00            
ATOM   3179  CA  TYR   308      85.250  93.550 112.830  1.00  0.00            
ATOM   3180  CB  TYR   308      84.220  92.420 112.820  1.00  0.00            
ATOM   3181  CG  TYR   308      82.920  93.040 112.310  1.00  0.00            
ATOM   3182  CD1 TYR   308      82.470  92.530 111.100  1.00  0.00            
ATOM   3183  HD1 TYR   308      82.860  91.600 110.680  1.00  0.00            
ATOM   3184  CD2 TYR   308      82.340  94.120 112.960  1.00  0.00            
ATOM   3185  HD2 TYR   308      82.500  94.350 114.020  1.00  0.00            
ATOM   3186  CE1 TYR   308      81.480  93.200 110.390  1.00  0.00            
ATOM   3187  HE1 TYR   308      80.950  92.640 109.610  1.00  0.00            
ATOM   3188  CE2 TYR   308      81.350  94.780 112.240  1.00  0.00            
ATOM   3189  HE2 TYR   308      80.840  95.590 112.740  1.00  0.00            
ATOM   3190  CZ  TYR   308      80.970  94.350 110.970  1.00  0.00            
ATOM   3191  OH  TYR   308      80.090  95.140 110.290  1.00  0.00            
ATOM   3192  HH  TYR   308      79.890  94.760 109.390  1.00  0.00            
ATOM   3193  C   TYR   308      86.000  93.480 114.150  1.00  0.00            
ATOM   3194  O   TYR   308      86.120  94.440 114.910  1.00  0.00            
ATOM   3195  N   ALA   309      86.840  92.450 114.290  1.00  0.00            
ATOM   3196  H   ALA   309      86.700  91.660 113.700  1.00  0.00            
ATOM   3197  CA  ALA   309      87.770  92.240 115.410  1.00  0.00            
ATOM   3198  CB  ALA   309      88.670  91.010 115.220  1.00  0.00            
ATOM   3199  C   ALA   309      88.670  93.410 115.810  1.00  0.00            
ATOM   3200  O   ALA   309      88.750  93.680 117.010  1.00  0.00            
ATOM   3201  N   ASP   310      89.450  93.920 114.860  1.00  0.00            
ATOM   3202  H   ASP   310      89.530  93.520 113.950  1.00  0.00            
ATOM   3203  CA  ASP   310      90.390  95.050 114.950  1.00  0.00            
ATOM   3204  CB  ASP   310      91.180  95.200 113.660  1.00  0.00            
ATOM   3205  CG  ASP   310      92.440  96.070 113.780  1.00  0.00            
ATOM   3206  OD1 ASP   310      93.060  96.180 114.850  1.00  0.00            
ATOM   3207  OD2 ASP   310      92.750  96.620 112.700  1.00  0.00            
ATOM   3208  C   ASP   310      89.590  96.300 115.330  1.00  0.00            
ATOM   3209  O   ASP   310      89.820  96.700 116.470  1.00  0.00            
ATOM   3210  N   ARG   311      88.500  96.530 114.600  1.00  0.00            
ATOM   3211  H   ARG   311      88.230  95.900 113.860  1.00  0.00            
ATOM   3212  CA  ARG   311      87.660  97.720 114.790  1.00  0.00            
ATOM   3213  CB  ARG   311      86.600  97.760 113.680  1.00  0.00            
ATOM   3214  CG  ARG   311      87.270  97.850 112.310  1.00  0.00            
ATOM   3215  CD  ARG   311      87.950  99.200 112.070  1.00  0.00            
ATOM   3216  NE  ARG   311      88.420  99.480 110.700  1.00  0.00            
ATOM   3217  HE  ARG   311      89.180  98.900 110.420  1.00  0.00            
ATOM   3218  CZ  ARG   311      88.050 100.500 109.910  1.00  0.00            
ATOM   3219  NH1 ARG   311      87.390 101.580 110.350  1.00  0.00            
ATOM   3220 1HH1 ARG   311      87.140 101.530 111.320  1.00  0.00            
ATOM   3221 2HH1 ARG   311      87.230 102.420 109.840  1.00  0.00            
ATOM   3222  NH2 ARG   311      88.150 100.320 108.590  1.00  0.00            
ATOM   3223 1HH2 ARG   311      88.600  99.520 108.210  1.00  0.00            
ATOM   3224 2HH2 ARG   311      87.800 100.920 107.860  1.00  0.00            
ATOM   3225  C   ARG   311      86.960  97.740 116.150  1.00  0.00            
ATOM   3226  O   ARG   311      87.010  98.780 116.790  1.00  0.00            
ATOM   3227  N   PHE   312      86.370  96.630 116.590  1.00  0.00            
ATOM   3228  H   PHE   312      86.340  95.830 116.000  1.00  0.00            
ATOM   3229  CA  PHE   312      85.770  96.500 117.930  1.00  0.00            
ATOM   3230  CB  PHE   312      84.920  95.240 118.110  1.00  0.00            
ATOM   3231  CG  PHE   312      83.440  95.610 117.970  1.00  0.00            
ATOM   3232  CD1 PHE   312      82.890  96.250 119.080  1.00  0.00            
ATOM   3233  HD1 PHE   312      83.550  96.430 119.930  1.00  0.00            
ATOM   3234  CD2 PHE   312      82.600  95.250 116.920  1.00  0.00            
ATOM   3235  HD2 PHE   312      83.070  94.750 116.080  1.00  0.00            
ATOM   3236  CE1 PHE   312      81.520  96.460 119.130  1.00  0.00            
ATOM   3237  HE1 PHE   312      81.060  96.640 120.100  1.00  0.00            
ATOM   3238  CE2 PHE   312      81.220  95.400 117.020  1.00  0.00            
ATOM   3239  HE2 PHE   312      80.580  94.960 116.250  1.00  0.00            
ATOM   3240  CZ  PHE   312      80.650  96.000 118.140  1.00  0.00            
ATOM   3241  HZ  PHE   312      79.600  96.040 118.420  1.00  0.00            
ATOM   3242  C   PHE   312      86.780  96.570 119.070  1.00  0.00            
ATOM   3243  O   PHE   312      86.540  97.240 120.080  1.00  0.00            
ATOM   3244  N   GLN   313      87.940  95.930 118.950  1.00  0.00            
ATOM   3245  H   GLN   313      88.210  95.520 118.080  1.00  0.00            
ATOM   3246  CA  GLN   313      89.120  96.160 119.810  1.00  0.00            
ATOM   3247  CB  GLN   313      90.260  95.400 119.130  1.00  0.00            
ATOM   3248  CG  GLN   313      91.140  94.660 120.140  1.00  0.00            
ATOM   3249  CD  GLN   313      92.130  93.680 119.500  1.00  0.00            
ATOM   3250  OE1 GLN   313      91.780  92.950 118.570  1.00  0.00            
ATOM   3251  NE2 GLN   313      93.410  93.710 119.860  1.00  0.00            
ATOM   3252 1HE2 GLN   313      93.750  94.250 120.630  1.00  0.00            
ATOM   3253 2HE2 GLN   313      93.970  93.150 119.250  1.00  0.00            
ATOM   3254  C   GLN   313      89.320  97.660 120.040  1.00  0.00            
ATOM   3255  O   GLN   313      89.410  98.110 121.180  1.00  0.00            
ATOM   3256  N   LYS   314      89.750  98.330 118.980  1.00  0.00            
ATOM   3257  H   LYS   314      89.980  97.840 118.130  1.00  0.00            
ATOM   3258  CA  LYS   314      89.950  99.780 118.820  1.00  0.00            
ATOM   3259  CB  LYS   314      90.050 100.140 117.340  1.00  0.00            
ATOM   3260  CG  LYS   314      91.480  99.710 117.010  1.00  0.00            
ATOM   3261  CD  LYS   314      91.760  99.590 115.510  1.00  0.00            
ATOM   3262  CE  LYS   314      93.260  99.430 115.240  1.00  0.00            
ATOM   3263  NZ  LYS   314      93.580  99.250 113.820  1.00  0.00            
ATOM   3264  HZ1 LYS   314      93.190  98.350 113.610  1.00  0.00            
ATOM   3265  HZ2 LYS   314      93.200  99.990 113.270  1.00  0.00            
ATOM   3266  HZ3 LYS   314      94.570  99.160 113.750  1.00  0.00            
ATOM   3267  C   LYS   314      88.920 100.690 119.490  1.00  0.00            
ATOM   3268  O   LYS   314      89.300 101.440 120.400  1.00  0.00            
ATOM   3269  N   PHE   315      87.670 100.250 119.410  1.00  0.00            
ATOM   3270  H   PHE   315      87.520  99.370 118.970  1.00  0.00            
ATOM   3271  CA  PHE   315      86.520 100.970 119.990  1.00  0.00            
ATOM   3272  CB  PHE   315      85.350 100.380 119.210  1.00  0.00            
ATOM   3273  CG  PHE   315      83.980 101.040 119.380  1.00  0.00            
ATOM   3274  CD1 PHE   315      83.810 102.410 119.210  1.00  0.00            
ATOM   3275  HD1 PHE   315      84.600 103.090 118.880  1.00  0.00            
ATOM   3276  CD2 PHE   315      82.900 100.170 119.560  1.00  0.00            
ATOM   3277  HD2 PHE   315      83.130  99.120 119.710  1.00  0.00            
ATOM   3278  CE1 PHE   315      82.520 102.920 119.230  1.00  0.00            
ATOM   3279  HE1 PHE   315      82.340 103.910 118.830  1.00  0.00            
ATOM   3280  CE2 PHE   315      81.650 100.760 119.680  1.00  0.00            
ATOM   3281  HE2 PHE   315      80.910 100.130 120.170  1.00  0.00            
ATOM   3282  CZ  PHE   315      81.430 102.130 119.580  1.00  0.00            
ATOM   3283  HZ  PHE   315      80.420 102.510 119.720  1.00  0.00            
ATOM   3284  C   PHE   315      86.480 100.810 121.510  1.00  0.00            
ATOM   3285  O   PHE   315      86.590 101.820 122.200  1.00  0.00            
ATOM   3286  N   MET   316      86.270  99.600 122.030  1.00  0.00            
ATOM   3287  H   MET   316      86.090  98.790 121.480  1.00  0.00            
ATOM   3288  CA  MET   316      86.310  99.330 123.470  1.00  0.00            
ATOM   3289  CB  MET   316      85.960  97.860 123.690  1.00  0.00            
ATOM   3290  CG  MET   316      84.540  97.300 123.710  1.00  0.00            
ATOM   3291  SD  MET   316      83.500  97.860 122.310  1.00  0.00            
ATOM   3292  CE  MET   316      81.930  97.520 123.080  1.00  0.00            
ATOM   3293  C   MET   316      87.610  99.630 124.210  1.00  0.00            
ATOM   3294  O   MET   316      87.560 100.090 125.360  1.00  0.00            
ATOM   3295  N   CYS   317      88.730  99.520 123.500  1.00  0.00            
ATOM   3296  H   CYS   317      88.780  99.050 122.620  1.00  0.00            
ATOM   3297  CA  CYS   317      90.020  99.850 124.120  1.00  0.00            
ATOM   3298  CB  CYS   317      91.230  99.180 123.470  1.00  0.00            
ATOM   3299  SG  CYS   317      91.030  97.370 123.380  1.00  0.00            
ATOM   3300  HG  CYS   317      89.830  97.370 122.800  1.00  0.00            
ATOM   3301  C   CYS   317      90.310 101.340 124.290  1.00  0.00            
ATOM   3302  O   CYS   317      90.990 101.700 125.240  1.00  0.00            
ATOM   3303  N   SER   318      89.620 102.160 123.490  1.00  0.00            
ATOM   3304  H   SER   318      88.870 101.720 123.010  1.00  0.00            
ATOM   3305  CA  SER   318      89.790 103.620 123.510  1.00  0.00            
ATOM   3306  CB  SER   318      90.510 104.340 122.370  1.00  0.00            
ATOM   3307  OG  SER   318      89.810 104.140 121.130  1.00  0.00            
ATOM   3308  HG  SER   318      89.700 103.180 120.910  1.00  0.00            
ATOM   3309  C   SER   318      88.550 104.440 123.900  1.00  0.00            
ATOM   3310  O   SER   318      88.230 104.640 125.070  1.00  0.00            
ATOM   3311  N   THR   319      87.850 104.760 122.820  1.00  0.00            
ATOM   3312  H   THR   319      88.080 104.330 121.950  1.00  0.00            
ATOM   3313  CA  THR   319      86.630 105.560 122.660  1.00  0.00            
ATOM   3314  CB  THR   319      86.150 105.780 121.220  1.00  0.00            
ATOM   3315  OG1 THR   319      86.050 104.450 120.700  1.00  0.00            
ATOM   3316  HG1 THR   319      85.770 104.400 119.750  1.00  0.00            
ATOM   3317  CG2 THR   319      87.230 106.360 120.310  1.00  0.00            
ATOM   3318  C   THR   319      85.460 105.150 123.560  1.00  0.00            
ATOM   3319  O   THR   319      85.430 105.700 124.660  1.00  0.00            
ATOM   3320  N   VAL   320      84.780 104.040 123.320  1.00  0.00            
ATOM   3321  H   VAL   320      85.170 103.250 122.840  1.00  0.00            
ATOM   3322  CA  VAL   320      83.570 103.780 124.130  1.00  0.00            
ATOM   3323  CB  VAL   320      82.500 103.040 123.340  1.00  0.00            
ATOM   3324  CG1 VAL   320      82.900 101.590 123.060  1.00  0.00            
ATOM   3325  CG2 VAL   320      81.060 103.170 123.850  1.00  0.00            
ATOM   3326  C   VAL   320      84.010 103.160 125.460  1.00  0.00            
ATOM   3327  O   VAL   320      85.080 102.580 125.640  1.00  0.00            
ATOM   3328  N   PHE   321      83.220 103.640 126.410  1.00  0.00            
ATOM   3329  H   PHE   321      82.470 104.260 126.160  1.00  0.00            
ATOM   3330  CA  PHE   321      83.550 103.260 127.790  1.00  0.00            
ATOM   3331  CB  PHE   321      84.010 104.400 128.690  1.00  0.00            
ATOM   3332  CG  PHE   321      83.060 105.600 128.580  1.00  0.00            
ATOM   3333  CD1 PHE   321      81.930 105.770 129.370  1.00  0.00            
ATOM   3334  HD1 PHE   321      81.840 105.070 130.200  1.00  0.00            
ATOM   3335  CD2 PHE   321      83.380 106.680 127.760  1.00  0.00            
ATOM   3336  HD2 PHE   321      84.270 106.590 127.140  1.00  0.00            
ATOM   3337  CE1 PHE   321      81.060 106.850 129.330  1.00  0.00            
ATOM   3338  HE1 PHE   321      80.100 106.780 129.840  1.00  0.00            
ATOM   3339  CE2 PHE   321      82.610 107.830 127.720  1.00  0.00            
ATOM   3340  HE2 PHE   321      82.910 108.770 127.250  1.00  0.00            
ATOM   3341  CZ  PHE   321      81.440 107.880 128.470  1.00  0.00            
ATOM   3342  HZ  PHE   321      80.900 108.830 128.460  1.00  0.00            
ATOM   3343  C   PHE   321      82.700 102.280 128.600  1.00  0.00            
ATOM   3344  O   PHE   321      81.470 102.220 128.600  1.00  0.00            
ATOM   3345  N   ARG   322      83.330 101.600 129.550  1.00  0.00            
ATOM   3346  H   ARG   322      84.330 101.670 129.590  1.00  0.00            
ATOM   3347  CA  ARG   322      82.690 100.700 130.520  1.00  0.00            
ATOM   3348  CB  ARG   322      83.870  99.970 131.160  1.00  0.00            
ATOM   3349  CG  ARG   322      83.580  98.680 131.930  1.00  0.00            
ATOM   3350  CD  ARG   322      84.870  98.270 132.640  1.00  0.00            
ATOM   3351  NE  ARG   322      84.480  97.060 133.370  1.00  0.00            
ATOM   3352  HE  ARG   322      83.500  97.070 133.550  1.00  0.00            
ATOM   3353  CZ  ARG   322      85.280  96.090 133.830  1.00  0.00            
ATOM   3354  NH1 ARG   322      86.620  96.080 133.870  1.00  0.00            
ATOM   3355 1HH1 ARG   322      87.120  96.830 133.440  1.00  0.00            
ATOM   3356 2HH1 ARG   322      87.110  95.440 134.470  1.00  0.00            
ATOM   3357  NH2 ARG   322      84.730  94.890 134.080  1.00  0.00            
ATOM   3358 1HH2 ARG   322      83.730  94.850 134.130  1.00  0.00            
ATOM   3359 2HH2 ARG   322      85.340  94.100 134.090  1.00  0.00            
ATOM   3360  C   ARG   322      81.860 101.390 131.600  1.00  0.00            
ATOM   3361  O   ARG   322      82.400 102.270 132.280  1.00  0.00            
ATOM   3362  N   LYS   323      80.550 101.330 131.430  1.00  0.00            
ATOM   3363  H   LYS   323      80.160 100.640 130.820  1.00  0.00            
ATOM   3364  CA  LYS   323      79.620 101.800 132.470  1.00  0.00            
ATOM   3365  CB  LYS   323      78.310 101.040 132.690  1.00  0.00            
ATOM   3366  CG  LYS   323      78.630  99.840 133.590  1.00  0.00            
ATOM   3367  CD  LYS   323      77.450  98.980 134.040  1.00  0.00            
ATOM   3368  CE  LYS   323      76.070  99.610 134.220  1.00  0.00            
ATOM   3369  NZ  LYS   323      74.980  98.700 134.600  1.00  0.00            
ATOM   3370  HZ1 LYS   323      75.220  97.920 135.170  1.00  0.00            
ATOM   3371  HZ2 LYS   323      74.220  99.220 134.990  1.00  0.00            
ATOM   3372  HZ3 LYS   323      74.620  98.340 133.740  1.00  0.00            
ATOM   3373  C   LYS   323      79.260 103.250 132.160  1.00  0.00            
ATOM   3374  O   LYS   323      78.860 103.680 131.080  1.00  0.00            
ATOM   3375  N   THR   324     106.540  41.180  96.500  1.00  0.00            
ATOM   3376  H   THR   324     106.420  41.310  95.520  1.00  0.00            
ATOM   3377  CA  THR   324     107.820  41.500  97.150  1.00  0.00            
ATOM   3378  CB  THR   324     108.830  42.120  96.180  1.00  0.00            
ATOM   3379  OG1 THR   324     108.270  43.230  95.480  1.00  0.00            
ATOM   3380  HG1 THR   324     108.730  43.460  94.620  1.00  0.00            
ATOM   3381  CG2 THR   324     109.480  41.080  95.260  1.00  0.00            
ATOM   3382  C   THR   324     107.780  42.390  98.390  1.00  0.00            
ATOM   3383  O   THR   324     108.440  42.080  99.370  1.00  0.00            
ATOM   3384  N   THR   325     107.080  43.520  98.320  1.00  0.00            
ATOM   3385  H   THR   325     107.110  44.080  97.490  1.00  0.00            
ATOM   3386  CA  THR   325     106.960  44.370  99.510  1.00  0.00            
ATOM   3387  CB  THR   325     106.520  45.780  99.130  1.00  0.00            
ATOM   3388  OG1 THR   325     106.790  46.170  97.780  1.00  0.00            
ATOM   3389  HG1 THR   325     107.580  46.780  97.790  1.00  0.00            
ATOM   3390  CG2 THR   325     107.180  46.920  99.910  1.00  0.00            
ATOM   3391  C   THR   325     106.010  43.790 100.570  1.00  0.00            
ATOM   3392  O   THR   325     105.050  43.130 100.180  1.00  0.00            
ATOM   3393  N   SER   326     106.500  43.700 101.800  1.00  0.00            
ATOM   3394  H   SER   326     107.480  43.770 101.980  1.00  0.00            
ATOM   3395  CA  SER   326     105.870  43.300 103.070  1.00  0.00            
ATOM   3396  CB  SER   326     106.240  41.890 103.520  1.00  0.00            
ATOM   3397  OG  SER   326     107.670  41.830 103.550  1.00  0.00            
ATOM   3398  HG  SER   326     108.050  41.200 102.880  1.00  0.00            
ATOM   3399  C   SER   326     106.140  44.250 104.240  1.00  0.00            
ATOM   3400  O   SER   326     105.350  44.320 105.180  1.00  0.00            
ATOM   3401  N   SER   327     107.300  44.910 104.200  1.00  0.00            
ATOM   3402  H   SER   327     108.120  44.550 103.760  1.00  0.00            
ATOM   3403  CA  SER   327     107.570  45.970 105.180  1.00  0.00            
ATOM   3404  CB  SER   327     108.740  45.650 106.110  1.00  0.00            
ATOM   3405  OG  SER   327     108.830  46.620 107.150  1.00  0.00            
ATOM   3406  HG  SER   327     109.420  46.370 107.920  1.00  0.00            
ATOM   3407  C   SER   327     107.680  47.370 104.550  1.00  0.00            
ATOM   3408  O   SER   327     108.800  47.810 104.320  1.00  0.00            
ATOM   3409  N   ALA   328     106.490  47.900 104.270  1.00  0.00            
ATOM   3410  H   ALA   328     105.640  47.380 104.230  1.00  0.00            
ATOM   3411  CA  ALA   328     106.350  49.240 103.690  1.00  0.00            
ATOM   3412  CB  ALA   328     105.130  49.280 102.760  1.00  0.00            
ATOM   3413  C   ALA   328     106.300  50.420 104.660  1.00  0.00            
ATOM   3414  O   ALA   328     107.300  51.130 104.790  1.00  0.00            
ATOM   3415  N   LEU   329     105.320  50.450 105.550  1.00  0.00            
ATOM   3416  H   LEU   329     104.650  49.710 105.540  1.00  0.00            
ATOM   3417  CA  LEU   329     105.140  51.460 106.600  1.00  0.00            
ATOM   3418  CB  LEU   329     103.660  51.800 106.730  1.00  0.00            
ATOM   3419  CG  LEU   329     103.220  52.980 105.850  1.00  0.00            
ATOM   3420  CD1 LEU   329     101.700  53.040 106.020  1.00  0.00            
ATOM   3421  CD2 LEU   329     103.840  54.260 106.420  1.00  0.00            
ATOM   3422  C   LEU   329     105.690  51.200 108.000  1.00  0.00            
ATOM   3423  O   LEU   329     105.960  52.130 108.760  1.00  0.00            
ATOM   3424  N   LYS   330     106.060  49.950 108.260  1.00  0.00            
ATOM   3425  H   LYS   330     106.380  49.350 107.520  1.00  0.00            
ATOM   3426  CA  LYS   330     106.370  49.440 109.600  1.00  0.00            
ATOM   3427  CB  LYS   330     106.690  47.950 109.550  1.00  0.00            
ATOM   3428  CG  LYS   330     105.540  47.020 109.130  1.00  0.00            
ATOM   3429  CD  LYS   330     105.930  45.540 109.190  1.00  0.00            
ATOM   3430  CE  LYS   330     106.120  44.850 110.540  1.00  0.00            
ATOM   3431  NZ  LYS   330     106.690  43.520 110.320  1.00  0.00            
ATOM   3432  HZ1 LYS   330     106.040  42.870 109.920  1.00  0.00            
ATOM   3433  HZ2 LYS   330     107.580  43.540 109.850  1.00  0.00            
ATOM   3434  HZ3 LYS   330     106.960  43.090 111.180  1.00  0.00            
ATOM   3435  C   LYS   330     107.570  50.190 110.180  1.00  0.00            
ATOM   3436  O   LYS   330     107.390  50.610 111.320  1.00  0.00            
ATOM   3437  N   GLY   331     108.560  50.570 109.380  1.00  0.00            
ATOM   3438  H   GLY   331     108.600  50.220 108.440  1.00  0.00            
ATOM   3439  CA  GLY   331     109.670  51.450 109.780  1.00  0.00            
ATOM   3440  C   GLY   331     109.310  52.930 109.930  1.00  0.00            
ATOM   3441  O   GLY   331     109.560  53.600 110.930  1.00  0.00            
ATOM   3442  N   ALA   332     108.810  53.510 108.850  1.00  0.00            
ATOM   3443  H   ALA   332     108.770  53.080 107.940  1.00  0.00            
ATOM   3444  CA  ALA   332     108.350  54.900 108.700  1.00  0.00            
ATOM   3445  CB  ALA   332     107.670  55.140 107.350  1.00  0.00            
ATOM   3446  C   ALA   332     107.490  55.410 109.860  1.00  0.00            
ATOM   3447  O   ALA   332     107.790  56.510 110.330  1.00  0.00            
ATOM   3448  N   ILE   333     106.530  54.600 110.300  1.00  0.00            
ATOM   3449  H   ILE   333     106.390  53.680 109.940  1.00  0.00            
ATOM   3450  CA  ILE   333     105.700  54.920 111.460  1.00  0.00            
ATOM   3451  CB  ILE   333     104.420  54.070 111.460  1.00  0.00            
ATOM   3452  CG1 ILE   333     103.350  54.710 112.340  1.00  0.00            
ATOM   3453  CG2 ILE   333     104.690  52.640 111.950  1.00  0.00            
ATOM   3454  CD  ILE   333     102.310  55.550 111.590  1.00  0.00            
ATOM   3455  C   ILE   333     106.320  55.000 112.860  1.00  0.00            
ATOM   3456  O   ILE   333     106.200  56.030 113.530  1.00  0.00            
ATOM   3457  N   GLN   334     107.300  54.120 113.030  1.00  0.00            
ATOM   3458  H   GLN   334     107.600  53.510 112.300  1.00  0.00            
ATOM   3459  CA  GLN   334     108.220  54.100 114.180  1.00  0.00            
ATOM   3460  CB  GLN   334     108.840  52.720 114.350  1.00  0.00            
ATOM   3461  CG  GLN   334     107.930  51.610 114.880  1.00  0.00            
ATOM   3462  CD  GLN   334     108.580  50.410 115.560  1.00  0.00            
ATOM   3463  OE1 GLN   334     109.790  50.210 115.640  1.00  0.00            
ATOM   3464  NE2 GLN   334     107.810  49.460 116.080  1.00  0.00            
ATOM   3465 1HE2 GLN   334     106.810  49.480 116.010  1.00  0.00            
ATOM   3466 2HE2 GLN   334     108.280  48.630 116.390  1.00  0.00            
ATOM   3467  C   GLN   334     109.310  55.160 114.150  1.00  0.00            
ATOM   3468  O   GLN   334     109.810  55.540 115.210  1.00  0.00            
ATOM   3469  N   LEU   335     109.900  55.390 112.980  1.00  0.00            
ATOM   3470  H   LEU   335     109.950  54.680 112.280  1.00  0.00            
ATOM   3471  CA  LEU   335     110.710  56.600 112.810  1.00  0.00            
ATOM   3472  CB  LEU   335     111.320  56.620 111.410  1.00  0.00            
ATOM   3473  CG  LEU   335     112.640  55.870 111.250  1.00  0.00            
ATOM   3474  CD1 LEU   335     113.000  55.790 109.770  1.00  0.00            
ATOM   3475  CD2 LEU   335     113.820  56.340 112.100  1.00  0.00            
ATOM   3476  C   LEU   335     109.990  57.940 112.970  1.00  0.00            
ATOM   3477  O   LEU   335     110.460  58.790 113.730  1.00  0.00            
ATOM   3478  N   GLY   336     108.740  57.970 112.540  1.00  0.00            
ATOM   3479  H   GLY   336     108.330  57.280 111.940  1.00  0.00            
ATOM   3480  CA  GLY   336     107.990  59.240 112.550  1.00  0.00            
ATOM   3481  C   GLY   336     107.120  59.520 113.780  1.00  0.00            
ATOM   3482  O   GLY   336     105.910  59.370 113.660  1.00  0.00            
ATOM   3483  N   ILE   337     107.770  59.720 114.930  1.00  0.00            
ATOM   3484  H   ILE   337     108.740  59.520 115.030  1.00  0.00            
ATOM   3485  CA  ILE   337     107.190  60.190 116.190  1.00  0.00            
ATOM   3486  CB  ILE   337     108.200  60.240 117.340  1.00  0.00            
ATOM   3487  CG1 ILE   337     109.500  61.010 117.090  1.00  0.00            
ATOM   3488  CG2 ILE   337     108.370  58.840 117.920  1.00  0.00            
ATOM   3489  CD  ILE   337     110.190  61.190 118.450  1.00  0.00            
ATOM   3490  C   ILE   337     106.620  61.610 116.100  1.00  0.00            
ATOM   3491  O   ILE   337     107.300  62.420 115.480  1.00  0.00            
ATOM   3492  N   THR   338     105.630  62.020 116.890  1.00  0.00            
ATOM   3493  H   THR   338     105.330  61.480 117.670  1.00  0.00            
ATOM   3494  CA  THR   338     104.920  63.310 116.830  1.00  0.00            
ATOM   3495  CB  THR   338     103.750  63.410 117.820  1.00  0.00            
ATOM   3496  OG1 THR   338     104.270  63.080 119.110  1.00  0.00            
ATOM   3497  HG1 THR   338     104.090  63.900 119.660  1.00  0.00            
ATOM   3498  CG2 THR   338     102.580  62.550 117.350  1.00  0.00            
ATOM   3499  C   THR   338     105.790  64.540 117.070  1.00  0.00            
ATOM   3500  O   THR   338     105.650  65.560 116.390  1.00  0.00            
ATOM   3501  N   HIS   339     106.730  64.490 118.010  1.00  0.00            
ATOM   3502  H   HIS   339     106.610  63.850 118.770  1.00  0.00            
ATOM   3503  CA  HIS   339     107.750  65.530 118.240  1.00  0.00            
ATOM   3504  CB  HIS   339     108.620  65.060 119.410  1.00  0.00            
ATOM   3505  CG  HIS   339     107.760  64.760 120.640  1.00  0.00            
ATOM   3506  ND1 HIS   339     107.290  63.530 120.850  1.00  0.00            
ATOM   3507  CD2 HIS   339     107.370  65.520 121.650  1.00  0.00            
ATOM   3508  HD2 HIS   339     107.320  66.600 121.510  1.00  0.00            
ATOM   3509  CE1 HIS   339     106.570  63.520 121.960  1.00  0.00            
ATOM   3510  HE1 HIS   339     105.840  62.820 122.370  1.00  0.00            
ATOM   3511  NE2 HIS   339     106.590  64.760 122.420  1.00  0.00            
ATOM   3512  HE2 HIS   339     106.110  65.030 123.260  1.00  0.00            
ATOM   3513  C   HIS   339     108.700  65.780 117.070  1.00  0.00            
ATOM   3514  O   HIS   339     109.200  66.910 117.020  1.00  0.00            
ATOM   3515  N   SER   340     108.950  64.930 116.080  1.00  0.00            
ATOM   3516  H   SER   340     108.520  64.030 116.050  1.00  0.00            
ATOM   3517  CA  SER   340     109.590  65.320 114.820  1.00  0.00            
ATOM   3518  CB  SER   340     110.450  64.240 114.160  1.00  0.00            
ATOM   3519  OG  SER   340     109.660  63.100 113.840  1.00  0.00            
ATOM   3520  HG  SER   340     110.220  62.540 113.230  1.00  0.00            
ATOM   3521  C   SER   340     108.750  66.000 113.730  1.00  0.00            
ATOM   3522  O   SER   340     109.280  66.810 112.970  1.00  0.00            
ATOM   3523  N   VAL   341     107.560  65.440 113.550  1.00  0.00            
ATOM   3524  H   VAL   341     107.320  64.720 114.200  1.00  0.00            
ATOM   3525  CA  VAL   341     106.500  65.750 112.580  1.00  0.00            
ATOM   3526  CB  VAL   341     105.450  64.650 112.460  1.00  0.00            
ATOM   3527  CG1 VAL   341     104.620  64.930 111.200  1.00  0.00            
ATOM   3528  CG2 VAL   341     106.010  63.230 112.480  1.00  0.00            
ATOM   3529  C   VAL   341     105.880  67.110 112.910  1.00  0.00            
ATOM   3530  O   VAL   341     106.410  68.120 112.460  1.00  0.00            
ATOM   3531  N   GLY   342     105.090  67.270 113.970  1.00  0.00            
ATOM   3532  H   GLY   342     105.170  66.670 114.770  1.00  0.00            
ATOM   3533  CA  GLY   342     104.410  68.500 114.370  1.00  0.00            
ATOM   3534  C   GLY   342     103.690  68.300 115.710  1.00  0.00            
ATOM   3535  O   GLY   342     102.550  67.840 115.790  1.00  0.00            
ATOM   3536  N   SER   343     104.390  68.620 116.790  1.00  0.00            
ATOM   3537  H   SER   343     105.380  68.700 116.770  1.00  0.00            
ATOM   3538  CA  SER   343     103.870  68.430 118.160  1.00  0.00            
ATOM   3539  CB  SER   343     105.060  68.400 119.110  1.00  0.00            
ATOM   3540  OG  SER   343     104.660  68.160 120.460  1.00  0.00            
ATOM   3541  HG  SER   343     104.200  67.270 120.510  1.00  0.00            
ATOM   3542  C   SER   343     102.710  69.250 118.730  1.00  0.00            
ATOM   3543  O   SER   343     102.880  70.450 118.950  1.00  0.00            
ATOM   3544  N   LEU   344     101.830  68.480 119.360  1.00  0.00            
ATOM   3545  H   LEU   344     102.110  67.580 119.710  1.00  0.00            
ATOM   3546  CA  LEU   344     100.460  68.860 119.720  1.00  0.00            
ATOM   3547  CB  LEU   344      99.600  67.600 119.810  1.00  0.00            
ATOM   3548  CG  LEU   344      98.980  66.850 118.630  1.00  0.00            
ATOM   3549  CD1 LEU   344     100.080  66.060 117.910  1.00  0.00            
ATOM   3550  CD2 LEU   344      97.860  65.880 119.010  1.00  0.00            
ATOM   3551  C   LEU   344     100.420  69.630 121.040  1.00  0.00            
ATOM   3552  O   LEU   344      99.760  70.670 121.010  1.00  0.00            
ATOM   3553  N   SER   345     101.410  69.440 121.910  1.00  0.00            
ATOM   3554  H   SER   345     101.940  68.600 121.810  1.00  0.00            
ATOM   3555  CA  SER   345     101.410  70.110 123.220  1.00  0.00            
ATOM   3556  CB  SER   345     101.860  69.260 124.410  1.00  0.00            
ATOM   3557  OG  SER   345     102.960  68.410 124.070  1.00  0.00            
ATOM   3558  HG  SER   345     102.650  67.470 124.170  1.00  0.00            
ATOM   3559  C   SER   345     102.170  71.430 123.290  1.00  0.00            
ATOM   3560  O   SER   345     101.960  72.270 124.170  1.00  0.00            
ATOM   3561  N   GLN   346     102.820  71.740 122.170  1.00  0.00            
ATOM   3562  H   GLN   346     102.810  71.070 121.430  1.00  0.00            
ATOM   3563  CA  GLN   346     103.390  73.080 121.950  1.00  0.00            
ATOM   3564  CB  GLN   346     104.910  73.120 121.770  1.00  0.00            
ATOM   3565  CG  GLN   346     105.440  72.340 120.560  1.00  0.00            
ATOM   3566  CD  GLN   346     106.970  72.260 120.430  1.00  0.00            
ATOM   3567  OE1 GLN   346     107.630  71.390 121.000  1.00  0.00            
ATOM   3568  NE2 GLN   346     107.430  72.880 119.350  1.00  0.00            
ATOM   3569 1HE2 GLN   346     106.780  73.220 118.680  1.00  0.00            
ATOM   3570 2HE2 GLN   346     108.410  72.900 119.140  1.00  0.00            
ATOM   3571  C   GLN   346     102.730  74.010 120.940  1.00  0.00            
ATOM   3572  O   GLN   346     103.020  75.200 120.820  1.00  0.00            
ATOM   3573  N   LYS   347     101.600  73.480 120.470  1.00  0.00            
ATOM   3574  H   LYS   347     101.170  72.680 120.900  1.00  0.00            
ATOM   3575  CA  LYS   347     100.760  74.250 119.540  1.00  0.00            
ATOM   3576  CB  LYS   347      99.880  73.340 118.680  1.00  0.00            
ATOM   3577  CG  LYS   347     100.670  72.460 117.700  1.00  0.00            
ATOM   3578  CD  LYS   347     101.570  73.290 116.770  1.00  0.00            
ATOM   3579  CE  LYS   347     102.710  72.600 116.030  1.00  0.00            
ATOM   3580  NZ  LYS   347     103.090  73.360 114.830  1.00  0.00            
ATOM   3581  HZ1 LYS   347     102.220  73.730 114.510  1.00  0.00            
ATOM   3582  HZ2 LYS   347     103.700  74.100 115.090  1.00  0.00            
ATOM   3583  HZ3 LYS   347     103.450  72.790 114.090  1.00  0.00            
ATOM   3584  C   LYS   347      99.890  75.340 120.160  1.00  0.00            
ATOM   3585  O   LYS   347      98.930  74.940 120.820  1.00  0.00            
ATOM   3586  N   PRO   348      99.910  76.570 119.650  1.00  0.00            
ATOM   3587  CA  PRO   348      99.340  77.670 120.430  1.00  0.00            
ATOM   3588  CB  PRO   348      99.620  78.990 119.710  1.00  0.00            
ATOM   3589  CG  PRO   348     100.590  78.560 118.610  1.00  0.00            
ATOM   3590  CD  PRO   348     100.680  77.040 118.490  1.00  0.00            
ATOM   3591  C   PRO   348      97.840  77.560 120.730  1.00  0.00            
ATOM   3592  O   PRO   348      97.090  76.970 119.950  1.00  0.00            
ATOM   3593  N   GLU   349      97.670  77.680 122.040  1.00  0.00            
ATOM   3594  H   GLU   349      98.430  77.940 122.640  1.00  0.00            
ATOM   3595  CA  GLU   349      96.450  77.400 122.820  1.00  0.00            
ATOM   3596  CB  GLU   349      96.750  77.670 124.290  1.00  0.00            
ATOM   3597  CG  GLU   349      97.770  76.710 124.900  1.00  0.00            
ATOM   3598  CD  GLU   349      99.190  77.260 125.040  1.00  0.00            
ATOM   3599  OE1 GLU   349      99.830  76.830 126.030  1.00  0.00            
ATOM   3600  OE2 GLU   349      99.660  78.130 124.280  1.00  0.00            
ATOM   3601  C   GLU   349      95.220  78.130 122.280  1.00  0.00            
ATOM   3602  O   GLU   349      95.300  79.350 122.340  1.00  0.00            
ATOM   3603  N   ARG   350      94.430  77.410 121.490  1.00  0.00            
ATOM   3604  H   ARG   350      94.570  76.460 121.200  1.00  0.00            
ATOM   3605  CA  ARG   350      93.250  78.050 120.870  1.00  0.00            
ATOM   3606  CB  ARG   350      93.370  78.040 119.350  1.00  0.00            
ATOM   3607  CG  ARG   350      94.600  78.880 118.980  1.00  0.00            
ATOM   3608  CD  ARG   350      94.460  80.380 119.250  1.00  0.00            
ATOM   3609  NE  ARG   350      95.720  81.120 119.180  1.00  0.00            
ATOM   3610  HE  ARG   350      96.090  81.090 118.250  1.00  0.00            
ATOM   3611  CZ  ARG   350      96.390  81.900 120.050  1.00  0.00            
ATOM   3612  NH1 ARG   350      95.830  82.210 121.230  1.00  0.00            
ATOM   3613 1HH1 ARG   350      94.980  81.760 121.500  1.00  0.00            
ATOM   3614 2HH1 ARG   350      96.410  82.510 121.990  1.00  0.00            
ATOM   3615  NH2 ARG   350      97.470  82.500 119.520  1.00  0.00            
ATOM   3616 1HH2 ARG   350      97.790  82.270 118.610  1.00  0.00            
ATOM   3617 2HH2 ARG   350      97.950  83.230 120.020  1.00  0.00            
ATOM   3618  C   ARG   350      92.060  77.120 121.140  1.00  0.00            
ATOM   3619  O   ARG   350      92.170  75.900 121.140  1.00  0.00            
ATOM   3620  N   ASP   351      90.940  77.740 121.510  1.00  0.00            
ATOM   3621  H   ASP   351      91.030  78.500 122.160  1.00  0.00            
ATOM   3622  CA  ASP   351      89.650  77.040 121.520  1.00  0.00            
ATOM   3623  CB  ASP   351      88.500  77.750 122.240  1.00  0.00            
ATOM   3624  CG  ASP   351      88.620  77.910 123.760  1.00  0.00            
ATOM   3625  OD1 ASP   351      88.330  76.910 124.440  1.00  0.00            
ATOM   3626  OD2 ASP   351      88.810  79.030 124.280  1.00  0.00            
ATOM   3627  C   ASP   351      89.090  76.740 120.130  1.00  0.00            
ATOM   3628  O   ASP   351      88.330  77.540 119.590  1.00  0.00            
ATOM   3629  N   VAL   352      89.340  75.510 119.690  1.00  0.00            
ATOM   3630  H   VAL   352      89.310  74.790 120.380  1.00  0.00            
ATOM   3631  CA  VAL   352      89.080  75.050 118.320  1.00  0.00            
ATOM   3632  CB  VAL   352      90.390  74.870 117.550  1.00  0.00            
ATOM   3633  CG1 VAL   352      90.880  76.160 116.890  1.00  0.00            
ATOM   3634  CG2 VAL   352      91.510  74.140 118.280  1.00  0.00            
ATOM   3635  C   VAL   352      88.150  73.840 118.240  1.00  0.00            
ATOM   3636  O   VAL   352      88.500  72.690 118.470  1.00  0.00            
ATOM   3637  N   LEU   353      86.880  74.090 117.920  1.00  0.00            
ATOM   3638  H   LEU   353      86.590  75.030 117.730  1.00  0.00            
ATOM   3639  CA  LEU   353      85.940  72.990 117.670  1.00  0.00            
ATOM   3640  CB  LEU   353      84.520  73.330 118.140  1.00  0.00            
ATOM   3641  CG  LEU   353      84.080  73.410 119.600  1.00  0.00            
ATOM   3642  CD1 LEU   353      83.980  72.070 120.330  1.00  0.00            
ATOM   3643  CD2 LEU   353      84.980  74.430 120.320  1.00  0.00            
ATOM   3644  C   LEU   353      85.870  72.500 116.220  1.00  0.00            
ATOM   3645  O   LEU   353      84.830  71.960 115.840  1.00  0.00            
ATOM   3646  N   MET   354      87.030  72.710 115.610  1.00  0.00            
ATOM   3647  H   MET   354      87.810  72.760 116.240  1.00  0.00            
ATOM   3648  CA  MET   354      87.290  72.560 114.170  1.00  0.00            
ATOM   3649  CB  MET   354      87.000  73.880 113.460  1.00  0.00            
ATOM   3650  CG  MET   354      85.490  74.070 113.260  1.00  0.00            
ATOM   3651  SD  MET   354      84.720  72.970 112.020  1.00  0.00            
ATOM   3652  CE  MET   354      82.970  73.210 112.210  1.00  0.00            
ATOM   3653  C   MET   354      88.680  72.040 113.780  1.00  0.00            
ATOM   3654  O   MET   354      89.660  72.600 114.260  1.00  0.00            
ATOM   3655  N   GLN   355      88.910  71.110 112.860  1.00  0.00            
ATOM   3656  H   GLN   355      88.220  70.800 112.210  1.00  0.00            
ATOM   3657  CA  GLN   355      90.240  70.740 112.360  1.00  0.00            
ATOM   3658  CB  GLN   355      90.200  69.330 111.760  1.00  0.00            
ATOM   3659  CG  GLN   355      89.610  68.270 112.690  1.00  0.00            
ATOM   3660  CD  GLN   355      89.800  66.900 112.030  1.00  0.00            
ATOM   3661  OE1 GLN   355      90.940  66.450 111.900  1.00  0.00            
ATOM   3662  NE2 GLN   355      88.730  66.510 111.350  1.00  0.00            
ATOM   3663 1HE2 GLN   355      87.950  67.130 111.320  1.00  0.00            
ATOM   3664 2HE2 GLN   355      88.680  65.760 110.690  1.00  0.00            
ATOM   3665  C   GLN   355      90.970  71.780 111.500  1.00  0.00            
ATOM   3666  O   GLN   355      90.410  72.790 111.070  1.00  0.00            
ATOM   3667  N   ASP   356      92.270  71.530 111.610  1.00  0.00            
ATOM   3668  H   ASP   356      92.630  71.200 112.490  1.00  0.00            
ATOM   3669  CA  ASP   356      93.330  72.100 110.770  1.00  0.00            
ATOM   3670  CB  ASP   356      94.680  72.080 111.490  1.00  0.00            
ATOM   3671  CG  ASP   356      94.710  72.260 113.000  1.00  0.00            
ATOM   3672  OD1 ASP   356      95.260  73.250 113.540  1.00  0.00            
ATOM   3673  OD2 ASP   356      94.260  71.370 113.750  1.00  0.00            
ATOM   3674  C   ASP   356      93.460  71.230 109.520  1.00  0.00            
ATOM   3675  O   ASP   356      93.410  70.000 109.500  1.00  0.00            
ATOM   3676  N   PHE   357      93.460  71.980 108.410  1.00  0.00            
ATOM   3677  H   PHE   357      93.390  72.970 108.430  1.00  0.00            
ATOM   3678  CA  PHE   357      93.370  71.410 107.060  1.00  0.00            
ATOM   3679  CB  PHE   357      91.990  71.750 106.480  1.00  0.00            
ATOM   3680  CG  PHE   357      90.900  70.750 106.890  1.00  0.00            
ATOM   3681  CD1 PHE   357      90.770  69.590 106.130  1.00  0.00            
ATOM   3682  HD1 PHE   357      91.480  69.460 105.320  1.00  0.00            
ATOM   3683  CD2 PHE   357      90.070  70.870 107.990  1.00  0.00            
ATOM   3684  HD2 PHE   357      90.120  71.740 108.640  1.00  0.00            
ATOM   3685  CE1 PHE   357      89.770  68.650 106.350  1.00  0.00            
ATOM   3686  HE1 PHE   357      89.620  67.930 105.550  1.00  0.00            
ATOM   3687  CE2 PHE   357      89.120  69.880 108.240  1.00  0.00            
ATOM   3688  HE2 PHE   357      88.430  70.050 109.070  1.00  0.00            
ATOM   3689  CZ  PHE   357      88.900  68.780 107.430  1.00  0.00            
ATOM   3690  HZ  PHE   357      88.110  68.090 107.720  1.00  0.00            
ATOM   3691  C   PHE   357      94.460  71.760 106.050  1.00  0.00            
ATOM   3692  O   PHE   357      94.950  70.860 105.360  1.00  0.00            
ATOM   3693  N   GLU   358      95.000  72.980 106.090  1.00  0.00            
ATOM   3694  H   GLU   358      94.700  73.630 106.790  1.00  0.00            
ATOM   3695  CA  GLU   358      96.140  73.390 105.260  1.00  0.00            
ATOM   3696  CB  GLU   358      96.110  74.830 104.750  1.00  0.00            
ATOM   3697  CG  GLU   358      94.800  75.260 104.100  1.00  0.00            
ATOM   3698  CD  GLU   358      95.080  75.870 102.720  1.00  0.00            
ATOM   3699  OE1 GLU   358      95.970  76.720 102.520  1.00  0.00            
ATOM   3700  OE2 GLU   358      94.420  75.280 101.830  1.00  0.00            
ATOM   3701  C   GLU   358      97.430  73.210 106.050  1.00  0.00            
ATOM   3702  O   GLU   358      97.930  74.110 106.720  1.00  0.00            
ATOM   3703  N   VAL   359      97.950  71.980 106.130  1.00  0.00            
ATOM   3704  H   VAL   359      97.670  71.280 105.480  1.00  0.00            
ATOM   3705  CA  VAL   359      99.200  71.710 106.850  1.00  0.00            
ATOM   3706  CB  VAL   359      99.150  70.400 107.650  1.00  0.00            
ATOM   3707  CG1 VAL   359     100.460  70.140 108.400  1.00  0.00            
ATOM   3708  CG2 VAL   359      98.070  70.520 108.720  1.00  0.00            
ATOM   3709  C   VAL   359     100.390  71.650 105.890  1.00  0.00            
ATOM   3710  O   VAL   359     100.550  70.710 105.110  1.00  0.00            
ATOM   3711  N   VAL   360     101.420  72.450 106.120  1.00  0.00            
ATOM   3712  H   VAL   360     101.460  72.800 107.060  1.00  0.00            
ATOM   3713  CA  VAL   360     102.570  72.700 105.240  1.00  0.00            
ATOM   3714  CB  VAL   360     102.580  74.170 104.820  1.00  0.00            
ATOM   3715  CG1 VAL   360     103.110  74.220 103.380  1.00  0.00            
ATOM   3716  CG2 VAL   360     101.260  74.930 104.750  1.00  0.00            
ATOM   3717  C   VAL   360     103.900  72.200 105.800  1.00  0.00            
ATOM   3718  O   VAL   360     104.710  71.840 104.940  1.00  0.00            
ATOM   3719  N   GLU   361     104.190  72.420 107.080  1.00  0.00            
ATOM   3720  H   GLU   361     103.770  73.150 107.620  1.00  0.00            
ATOM   3721  CA  GLU   361     105.300  71.740 107.750  1.00  0.00            
ATOM   3722  CB  GLU   361     105.650  72.350 109.110  1.00  0.00            
ATOM   3723  CG  GLU   361     105.740  73.870 109.110  1.00  0.00            
ATOM   3724  CD  GLU   361     106.030  74.610 110.420  1.00  0.00            
ATOM   3725  OE1 GLU   361     105.390  74.230 111.430  1.00  0.00            
ATOM   3726  OE2 GLU   361     106.620  75.710 110.420  1.00  0.00            
ATOM   3727  C   GLU   361     105.170  70.220 107.820  1.00  0.00            
ATOM   3728  O   GLU   361     104.160  69.670 108.250  1.00  0.00            
ATOM   3729  N   SER   362     106.000  69.580 107.010  1.00  0.00            
ATOM   3730  H   SER   362     106.630  70.120 106.450  1.00  0.00            
ATOM   3731  CA  SER   362     106.030  68.110 106.930  1.00  0.00            
ATOM   3732  CB  SER   362     105.440  67.670 105.590  1.00  0.00            
ATOM   3733  OG  SER   362     105.930  68.240 104.380  1.00  0.00            
ATOM   3734  HG  SER   362     105.570  69.140 104.120  1.00  0.00            
ATOM   3735  C   SER   362     107.470  67.620 107.070  1.00  0.00            
ATOM   3736  O   SER   362     108.440  68.370 107.110  1.00  0.00            
ATOM   3737  N   ILE   363     107.620  66.330 107.400  1.00  0.00            
ATOM   3738  H   ILE   363     106.850  65.820 107.760  1.00  0.00            
ATOM   3739  CA  ILE   363     108.840  65.510 107.350  1.00  0.00            
ATOM   3740  CB  ILE   363     109.170  64.860 108.700  1.00  0.00            
ATOM   3741  CG1 ILE   363     108.260  63.720 109.150  1.00  0.00            
ATOM   3742  CG2 ILE   363     109.390  65.990 109.710  1.00  0.00            
ATOM   3743  CD  ILE   363     108.870  63.100 110.400  1.00  0.00            
ATOM   3744  C   ILE   363     108.680  64.480 106.230  1.00  0.00            
ATOM   3745  O   ILE   363     107.600  64.090 105.810  1.00  0.00            
ATOM   3746  N   PHE   364     109.860  64.070 105.760  1.00  0.00            
ATOM   3747  H   PHE   364     110.710  64.290 106.230  1.00  0.00            
ATOM   3748  CA  PHE   364     109.980  63.350 104.490  1.00  0.00            
ATOM   3749  CB  PHE   364     110.720  64.250 103.500  1.00  0.00            
ATOM   3750  CG  PHE   364     110.260  64.020 102.060  1.00  0.00            
ATOM   3751  CD1 PHE   364     108.970  64.220 101.570  1.00  0.00            
ATOM   3752  HD1 PHE   364     108.190  64.740 102.110  1.00  0.00            
ATOM   3753  CD2 PHE   364     111.110  63.150 101.390  1.00  0.00            
ATOM   3754  HD2 PHE   364     112.170  63.110 101.650  1.00  0.00            
ATOM   3755  CE1 PHE   364     108.650  63.630 100.350  1.00  0.00            
ATOM   3756  HE1 PHE   364     107.670  63.760  99.890  1.00  0.00            
ATOM   3757  CE2 PHE   364     110.720  62.440 100.260  1.00  0.00            
ATOM   3758  HE2 PHE   364     111.380  61.730  99.760  1.00  0.00            
ATOM   3759  CZ  PHE   364     109.470  62.710  99.710  1.00  0.00            
ATOM   3760  HZ  PHE   364     109.330  62.310  98.710  1.00  0.00            
ATOM   3761  C   PHE   364     110.890  62.140 104.740  1.00  0.00            
ATOM   3762  O   PHE   364     111.990  62.290 105.260  1.00  0.00            
ATOM   3763  N   PHE   365     110.590  60.920 104.300  1.00  0.00            
ATOM   3764  H   PHE   365     109.680  60.800 103.910  1.00  0.00            
ATOM   3765  CA  PHE   365     111.490  59.760 104.380  1.00  0.00            
ATOM   3766  CB  PHE   365     110.870  58.550 105.100  1.00  0.00            
ATOM   3767  CG  PHE   365     110.760  59.000 106.560  1.00  0.00            
ATOM   3768  CD1 PHE   365     111.830  58.770 107.420  1.00  0.00            
ATOM   3769  HD1 PHE   365     112.820  58.630 107.000  1.00  0.00            
ATOM   3770  CD2 PHE   365     109.660  59.750 106.980  1.00  0.00            
ATOM   3771  HD2 PHE   365     108.790  59.900 106.340  1.00  0.00            
ATOM   3772  CE1 PHE   365     111.780  59.250 108.720  1.00  0.00            
ATOM   3773  HE1 PHE   365     112.570  58.990 109.430  1.00  0.00            
ATOM   3774  CE2 PHE   365     109.690  60.280 108.260  1.00  0.00            
ATOM   3775  HE2 PHE   365     108.880  61.000 108.420  1.00  0.00            
ATOM   3776  CZ  PHE   365     110.740  60.080 109.140  1.00  0.00            
ATOM   3777  HZ  PHE   365     110.790  60.630 110.080  1.00  0.00            
ATOM   3778  C   PHE   365     111.780  59.320 102.950  1.00  0.00            
ATOM   3779  O   PHE   365     110.930  58.680 102.310  1.00  0.00            
ATOM   3780  N   PRO   366     112.910  59.780 102.430  1.00  0.00            
ATOM   3781  CA  PRO   366     113.390  59.360 101.110  1.00  0.00            
ATOM   3782  CB  PRO   366     114.550  60.320 100.790  1.00  0.00            
ATOM   3783  CG  PRO   366     115.090  60.730 102.160  1.00  0.00            
ATOM   3784  CD  PRO   366     113.820  60.770 103.020  1.00  0.00            
ATOM   3785  C   PRO   366     113.850  57.930 100.820  1.00  0.00            
ATOM   3786  O   PRO   366     114.300  57.300 101.780  1.00  0.00            
ATOM   3787  N   SER   367     113.760  57.510  99.560  1.00  0.00            
ATOM   3788  H   SER   367     112.970  57.790  99.020  1.00  0.00            
ATOM   3789  CA  SER   367     114.180  56.200  99.050  1.00  0.00            
ATOM   3790  CB  SER   367     113.100  55.440  98.280  1.00  0.00            
ATOM   3791  OG  SER   367     112.740  56.110  97.060  1.00  0.00            
ATOM   3792  HG  SER   367     112.100  56.860  97.180  1.00  0.00            
ATOM   3793  C   SER   367     115.500  56.350  98.280  1.00  0.00            
ATOM   3794  O   SER   367     116.500  55.840  98.780  1.00  0.00            
ATOM   3795  N   GLN   368     115.430  56.650  96.990  1.00  0.00            
ATOM   3796  H   GLN   368     114.560  56.690  96.490  1.00  0.00            
ATOM   3797  CA  GLN   368     116.570  56.990  96.130  1.00  0.00            
ATOM   3798  CB  GLN   368     116.030  56.990  94.700  1.00  0.00            
ATOM   3799  CG  GLN   368     116.910  57.600  93.610  1.00  0.00            
ATOM   3800  CD  GLN   368     118.270  56.960  93.330  1.00  0.00            
ATOM   3801  OE1 GLN   368     118.510  55.760  93.190  1.00  0.00            
ATOM   3802  NE2 GLN   368     119.130  57.760  92.710  1.00  0.00            
ATOM   3803 1HE2 GLN   368     119.070  58.740  92.490  1.00  0.00            
ATOM   3804 2HE2 GLN   368     119.800  57.160  92.280  1.00  0.00            
ATOM   3805  C   GLN   368     117.330  58.210  96.660  1.00  0.00            
ATOM   3806  O   GLN   368     116.790  59.210  97.130  1.00  0.00            
ATOM   3807  N   GLY   369     118.650  58.130  96.580  1.00  0.00            
ATOM   3808  H   GLY   369     119.110  57.250  96.480  1.00  0.00            
ATOM   3809  CA  GLY   369     119.580  59.180  97.030  1.00  0.00            
ATOM   3810  C   GLY   369     120.030  58.980  98.480  1.00  0.00            
ATOM   3811  O   GLY   369     121.030  58.340  98.810  1.00  0.00            
ATOM   3812  N   SER   370     119.010  59.310  99.260  1.00  0.00            
ATOM   3813  H   SER   370     118.230  59.810  98.890  1.00  0.00            
ATOM   3814  CA  SER   370     119.010  59.280 100.730  1.00  0.00            
ATOM   3815  CB  SER   370     118.540  60.620 101.290  1.00  0.00            
ATOM   3816  OG  SER   370     119.260  60.810 102.500  1.00  0.00            
ATOM   3817  HG  SER   370     118.980  61.670 102.920  1.00  0.00            
ATOM   3818  C   SER   370     118.100  58.150 101.210  1.00  0.00            
ATOM   3819  O   SER   370     116.970  58.320 101.660  1.00  0.00            
ATOM   3820  N   SER   371     118.820  57.220 101.830  1.00  0.00            
ATOM   3821  H   SER   371     119.810  57.260 102.020  1.00  0.00            
ATOM   3822  CA  SER   371     118.200  55.930 102.160  1.00  0.00            
ATOM   3823  CB  SER   371     119.020  54.820 101.510  1.00  0.00            
ATOM   3824  OG  SER   371     118.360  53.550 101.590  1.00  0.00            
ATOM   3825  HG  SER   371     119.020  52.810 101.530  1.00  0.00            
ATOM   3826  C   SER   371     118.010  55.740 103.670  1.00  0.00            
ATOM   3827  O   SER   371     118.890  55.290 104.400  1.00  0.00            
ATOM   3828  N   SER   372     116.810  56.170 104.060  1.00  0.00            
ATOM   3829  H   SER   372     116.390  56.760 103.380  1.00  0.00            
ATOM   3830  CA  SER   372     116.310  56.230 105.440  1.00  0.00            
ATOM   3831  CB  SER   372     115.900  57.610 105.950  1.00  0.00            
ATOM   3832  OG  SER   372     115.010  58.250 105.030  1.00  0.00            
ATOM   3833  HG  SER   372     114.880  59.200 105.290  1.00  0.00            
ATOM   3834  C   SER   372     115.280  55.130 105.720  1.00  0.00            
ATOM   3835  O   SER   372     115.240  54.580 106.820  1.00  0.00            
ATOM   3836  N   THR   373     114.360  54.910 104.780  1.00  0.00            
ATOM   3837  H   THR   373     114.310  55.490 103.970  1.00  0.00            
ATOM   3838  CA  THR   373     113.260  53.940 104.770  1.00  0.00            
ATOM   3839  CB  THR   373     112.580  53.910 103.400  1.00  0.00            
ATOM   3840  OG1 THR   373     113.520  53.740 102.340  1.00  0.00            
ATOM   3841  HG1 THR   373     113.110  54.030 101.470  1.00  0.00            
ATOM   3842  CG2 THR   373     111.860  55.260 103.250  1.00  0.00            
ATOM   3843  C   THR   373     113.610  52.480 105.040  1.00  0.00            
ATOM   3844  O   THR   373     114.530  51.880 104.500  1.00  0.00            
ATOM   3845  N   PRO   374     113.210  51.970 106.210  1.00  0.00            
ATOM   3846  CA  PRO   374     113.560  50.640 106.720  1.00  0.00            
ATOM   3847  CB  PRO   374     113.000  50.600 108.140  1.00  0.00            
ATOM   3848  CG  PRO   374     113.140  52.050 108.600  1.00  0.00            
ATOM   3849  CD  PRO   374     112.550  52.650 107.330  1.00  0.00            
ATOM   3850  C   PRO   374     112.680  49.580 106.050  1.00  0.00            
ATOM   3851  O   PRO   374     111.570  49.900 105.650  1.00  0.00            
ATOM   3852  N   GLY   375     113.080  48.310 106.070  1.00  0.00            
ATOM   3853  H   GLY   375     114.020  48.140 106.360  1.00  0.00            
ATOM   3854  CA  GLY   375     112.370  47.210 105.390  1.00  0.00            
ATOM   3855  C   GLY   375     112.470  47.070 103.870  1.00  0.00            
ATOM   3856  O   GLY   375     113.300  46.370 103.290  1.00  0.00            
ATOM   3857  N   HIS   376     111.570  47.720 103.140  1.00  0.00            
ATOM   3858  H   HIS   376     110.810  48.100 103.680  1.00  0.00            
ATOM   3859  CA  HIS   376     111.520  47.860 101.680  1.00  0.00            
ATOM   3860  CB  HIS   376     110.430  46.950 101.100  1.00  0.00            
ATOM   3861  CG  HIS   376     111.050  45.860 100.230  1.00  0.00            
ATOM   3862  ND1 HIS   376     111.420  44.620 100.550  1.00  0.00            
ATOM   3863  CD2 HIS   376     111.320  45.970  98.930  1.00  0.00            
ATOM   3864  HD2 HIS   376     111.210  46.840  98.290  1.00  0.00            
ATOM   3865  CE1 HIS   376     111.730  43.930  99.450  1.00  0.00            
ATOM   3866  HE1 HIS   376     112.060  42.900  99.410  1.00  0.00            
ATOM   3867  NE2 HIS   376     111.740  44.800  98.450  1.00  0.00            
ATOM   3868  HE2 HIS   376     112.120  44.560  97.550  1.00  0.00            
ATOM   3869  C   HIS   376     111.100  49.300 101.370  1.00  0.00            
ATOM   3870  O   HIS   376     110.190  49.860 101.990  1.00  0.00            
ATOM   3871  N   HIS   377     111.820  49.890 100.420  1.00  0.00            
ATOM   3872  H   HIS   377     112.580  49.410 100.010  1.00  0.00            
ATOM   3873  CA  HIS   377     111.730  51.250  99.850  1.00  0.00            
ATOM   3874  CB  HIS   377     112.950  51.500  98.970  1.00  0.00            
ATOM   3875  CG  HIS   377     113.190  50.410  97.920  1.00  0.00            
ATOM   3876  ND1 HIS   377     113.890  49.290  98.060  1.00  0.00            
ATOM   3877  CD2 HIS   377     112.480  50.280  96.800  1.00  0.00            
ATOM   3878  HD2 HIS   377     112.050  51.120  96.250  1.00  0.00            
ATOM   3879  CE1 HIS   377     113.570  48.420  97.100  1.00  0.00            
ATOM   3880  HE1 HIS   377     113.910  47.400  96.970  1.00  0.00            
ATOM   3881  NE2 HIS   377     112.640  49.030  96.370  1.00  0.00            
ATOM   3882  HE2 HIS   377     112.320  48.730  95.470  1.00  0.00            
ATOM   3883  C   HIS   377     110.490  51.590  99.030  1.00  0.00            
ATOM   3884  O   HIS   377     110.530  52.430  98.140  1.00  0.00            
ATOM   3885  N   HIS   378     109.300  51.030  99.190  1.00  0.00            
ATOM   3886  H   HIS   378     109.150  50.300  99.860  1.00  0.00            
ATOM   3887  CA  HIS   378     108.050  51.290  98.450  1.00  0.00            
ATOM   3888  CB  HIS   378     107.380  49.990  97.990  1.00  0.00            
ATOM   3889  CG  HIS   378     108.280  49.220  97.020  1.00  0.00            
ATOM   3890  ND1 HIS   378     108.880  48.060  97.290  1.00  0.00            
ATOM   3891  CD2 HIS   378     108.710  49.620  95.830  1.00  0.00            
ATOM   3892  HD2 HIS   378     108.320  50.490  95.300  1.00  0.00            
ATOM   3893  CE1 HIS   378     109.620  47.730  96.240  1.00  0.00            
ATOM   3894  HE1 HIS   378     109.970  46.720  96.030  1.00  0.00            
ATOM   3895  NE2 HIS   378     109.540  48.700  95.340  1.00  0.00            
ATOM   3896  HE2 HIS   378     109.830  48.650  94.380  1.00  0.00            
ATOM   3897  C   HIS   378     107.100  52.180  99.240  1.00  0.00            
ATOM   3898  O   HIS   378     106.260  51.710 100.000  1.00  0.00            
ATOM   3899  N   GLY   379     107.210  53.500  99.090  1.00  0.00            
ATOM   3900  H   GLY   379     106.750  54.040  99.790  1.00  0.00            
ATOM   3901  CA  GLY   379     108.040  54.330  98.200  1.00  0.00            
ATOM   3902  C   GLY   379     108.760  55.320  99.120  1.00  0.00            
ATOM   3903  O   GLY   379     109.220  55.000 100.210  1.00  0.00            
ATOM   3904  N   ASP   380     108.540  56.560  98.670  1.00  0.00            
ATOM   3905  H   ASP   380     107.910  56.700  97.910  1.00  0.00            
ATOM   3906  CA  ASP   380     108.940  57.820  99.320  1.00  0.00            
ATOM   3907  CB  ASP   380     109.290  58.860  98.260  1.00  0.00            
ATOM   3908  CG  ASP   380     110.540  58.450  97.470  1.00  0.00            
ATOM   3909  OD1 ASP   380     110.400  58.210  96.250  1.00  0.00            
ATOM   3910  OD2 ASP   380     111.630  58.430  98.070  1.00  0.00            
ATOM   3911  C   ASP   380     107.800  58.240 100.250  1.00  0.00            
ATOM   3912  O   ASP   380     106.720  58.560  99.750  1.00  0.00            
ATOM   3913  N   PHE   381     108.120  58.370 101.530  1.00  0.00            
ATOM   3914  H   PHE   381     109.050  58.240 101.860  1.00  0.00            
ATOM   3915  CA  PHE   381     107.010  58.570 102.490  1.00  0.00            
ATOM   3916  CB  PHE   381     106.870  57.500 103.570  1.00  0.00            
ATOM   3917  CG  PHE   381     106.400  56.160 102.990  1.00  0.00            
ATOM   3918  CD1 PHE   381     107.300  55.240 102.490  1.00  0.00            
ATOM   3919  HD1 PHE   381     108.370  55.420 102.450  1.00  0.00            
ATOM   3920  CD2 PHE   381     105.040  55.870 103.020  1.00  0.00            
ATOM   3921  HD2 PHE   381     104.380  56.740 102.950  1.00  0.00            
ATOM   3922  CE1 PHE   381     106.780  53.970 102.210  1.00  0.00            
ATOM   3923  HE1 PHE   381     107.560  53.230 102.070  1.00  0.00            
ATOM   3924  CE2 PHE   381     104.590  54.580 102.770  1.00  0.00            
ATOM   3925  HE2 PHE   381     103.650  54.230 103.190  1.00  0.00            
ATOM   3926  CZ  PHE   381     105.460  53.570 102.380  1.00  0.00            
ATOM   3927  HZ  PHE   381     105.230  52.500 102.360  1.00  0.00            
ATOM   3928  C   PHE   381     106.990  59.930 103.190  1.00  0.00            
ATOM   3929  O   PHE   381     107.970  60.140 103.900  1.00  0.00            
ATOM   3930  N   LYS   382     105.890  60.650 103.050  1.00  0.00            
ATOM   3931  H   LYS   382     105.120  60.280 102.540  1.00  0.00            
ATOM   3932  CA  LYS   382     105.660  61.990 103.620  1.00  0.00            
ATOM   3933  CB  LYS   382     105.370  62.610 102.250  1.00  0.00            
ATOM   3934  CG  LYS   382     105.510  64.130 102.350  1.00  0.00            
ATOM   3935  CD  LYS   382     105.090  64.860 101.070  1.00  0.00            
ATOM   3936  CE  LYS   382     105.390  66.340 101.350  1.00  0.00            
ATOM   3937  NZ  LYS   382     104.980  67.130 100.190  1.00  0.00            
ATOM   3938  HZ1 LYS   382     104.280  67.790 100.450  1.00  0.00            
ATOM   3939  HZ2 LYS   382     105.790  67.690  99.980  1.00  0.00            
ATOM   3940  HZ3 LYS   382     104.740  66.570  99.390  1.00  0.00            
ATOM   3941  C   LYS   382     104.580  62.250 104.670  1.00  0.00            
ATOM   3942  O   LYS   382     103.400  61.980 104.450  1.00  0.00            
ATOM   3943  N   PHE   383     105.110  62.660 105.810  1.00  0.00            
ATOM   3944  H   PHE   383     106.010  63.110 105.830  1.00  0.00            
ATOM   3945  CA  PHE   383     104.400  62.600 107.100  1.00  0.00            
ATOM   3946  CB  PHE   383     105.310  61.830 108.050  1.00  0.00            
ATOM   3947  CG  PHE   383     105.010  60.340 107.870  1.00  0.00            
ATOM   3948  CD1 PHE   383     105.290  59.510 106.790  1.00  0.00            
ATOM   3949  HD1 PHE   383     105.830  59.870 105.920  1.00  0.00            
ATOM   3950  CD2 PHE   383     104.530  59.750 109.030  1.00  0.00            
ATOM   3951  HD2 PHE   383     104.110  60.310 109.860  1.00  0.00            
ATOM   3952  CE1 PHE   383     105.220  58.130 106.940  1.00  0.00            
ATOM   3953  HE1 PHE   383     105.310  57.470 106.070  1.00  0.00            
ATOM   3954  CE2 PHE   383     104.470  58.360 109.130  1.00  0.00            
ATOM   3955  HE2 PHE   383     104.710  57.870 110.080  1.00  0.00            
ATOM   3956  CZ  PHE   383     104.770  57.490 108.090  1.00  0.00            
ATOM   3957  HZ  PHE   383     104.830  56.400 108.100  1.00  0.00            
ATOM   3958  C   PHE   383     104.070  63.990 107.650  1.00  0.00            
ATOM   3959  O   PHE   383     104.950  64.750 108.060  1.00  0.00            
ATOM   3960  N   LYS   384     102.770  64.230 107.550  1.00  0.00            
ATOM   3961  H   LYS   384     102.290  63.690 106.860  1.00  0.00            
ATOM   3962  CA  LYS   384     102.110  65.420 108.110  1.00  0.00            
ATOM   3963  CB  LYS   384     101.130  66.000 107.090  1.00  0.00            
ATOM   3964  CG  LYS   384     101.800  66.650 105.890  1.00  0.00            
ATOM   3965  CD  LYS   384     100.810  66.760 104.720  1.00  0.00            
ATOM   3966  CE  LYS   384     101.230  67.780 103.660  1.00  0.00            
ATOM   3967  NZ  LYS   384     100.230  67.850 102.590  1.00  0.00            
ATOM   3968  HZ1 LYS   384      99.300  67.920 102.950  1.00  0.00            
ATOM   3969  HZ2 LYS   384     100.390  68.630 101.980  1.00  0.00            
ATOM   3970  HZ3 LYS   384     100.340  67.000 102.080  1.00  0.00            
ATOM   3971  C   LYS   384     101.090  65.070 109.200  1.00  0.00            
ATOM   3972  O   LYS   384     100.260  64.180 109.090  1.00  0.00            
ATOM   3973  N   THR   385     101.130  65.900 110.240  1.00  0.00            
ATOM   3974  H   THR   385     101.820  66.620 110.320  1.00  0.00            
ATOM   3975  CA  THR   385     100.100  65.870 111.280  1.00  0.00            
ATOM   3976  CB  THR   385     100.410  66.950 112.320  1.00  0.00            
ATOM   3977  OG1 THR   385     101.810  66.870 112.590  1.00  0.00            
ATOM   3978  HG1 THR   385     102.370  67.350 111.920  1.00  0.00            
ATOM   3979  CG2 THR   385      99.580  66.780 113.600  1.00  0.00            
ATOM   3980  C   THR   385      98.690  66.110 110.740  1.00  0.00            
ATOM   3981  O   THR   385      98.420  67.000 109.940  1.00  0.00            
ATOM   3982  N   TYR   386      97.770  65.250 111.140  1.00  0.00            
ATOM   3983  H   TYR   386      98.010  64.470 111.730  1.00  0.00            
ATOM   3984  CA  TYR   386      96.370  65.250 110.700  1.00  0.00            
ATOM   3985  CB  TYR   386      95.650  64.090 111.410  1.00  0.00            
ATOM   3986  CG  TYR   386      94.360  63.650 110.710  1.00  0.00            
ATOM   3987  CD1 TYR   386      93.170  64.250 111.130  1.00  0.00            
ATOM   3988  HD1 TYR   386      93.170  65.110 111.790  1.00  0.00            
ATOM   3989  CD2 TYR   386      94.260  62.410 110.100  1.00  0.00            
ATOM   3990  HD2 TYR   386      95.100  61.730 109.990  1.00  0.00            
ATOM   3991  CE1 TYR   386      91.920  63.790 110.730  1.00  0.00            
ATOM   3992  HE1 TYR   386      91.030  64.360 110.940  1.00  0.00            
ATOM   3993  CE2 TYR   386      93.010  61.880 109.800  1.00  0.00            
ATOM   3994  HE2 TYR   386      92.970  60.890 109.360  1.00  0.00            
ATOM   3995  CZ  TYR   386      91.820  62.560 110.080  1.00  0.00            
ATOM   3996  OH  TYR   386      90.750  62.170 109.350  1.00  0.00            
ATOM   3997  HH  TYR   386      90.070  62.850 109.620  1.00  0.00            
ATOM   3998  C   TYR   386      95.670  66.550 111.120  1.00  0.00            
ATOM   3999  O   TYR   386      95.050  67.210 110.300  1.00  0.00            
ATOM   4000  N   ALA   387      95.690  66.890 112.410  1.00  0.00            
ATOM   4001  H   ALA   387      95.940  66.200 113.080  1.00  0.00            
ATOM   4002  CA  ALA   387      95.180  68.130 113.000  1.00  0.00            
ATOM   4003  CB  ALA   387      93.660  68.140 113.190  1.00  0.00            
ATOM   4004  C   ALA   387      95.850  68.520 114.320  1.00  0.00            
ATOM   4005  O   ALA   387      95.310  68.230 115.390  1.00  0.00            
ATOM   4006  N   PRO   388      96.880  69.360 114.240  1.00  0.00            
ATOM   4007  CA  PRO   388      97.720  69.770 115.380  1.00  0.00            
ATOM   4008  CB  PRO   388      98.940  70.300 114.620  1.00  0.00            
ATOM   4009  CG  PRO   388      98.290  71.070 113.460  1.00  0.00            
ATOM   4010  CD  PRO   388      97.310  69.990 112.980  1.00  0.00            
ATOM   4011  C   PRO   388      97.130  70.640 116.490  1.00  0.00            
ATOM   4012  O   PRO   388      96.990  69.970 117.510  1.00  0.00            
ATOM   4013  N   ILE   389      96.470  71.770 116.270  1.00  0.00            
ATOM   4014  H   ILE   389      96.210  72.030 115.340  1.00  0.00            
ATOM   4015  CA  ILE   389      95.840  72.610 117.300  1.00  0.00            
ATOM   4016  CB  ILE   389      95.690  74.010 116.690  1.00  0.00            
ATOM   4017  CG1 ILE   389      97.090  74.540 116.400  1.00  0.00            
ATOM   4018  CG2 ILE   389      94.990  74.950 117.670  1.00  0.00            
ATOM   4019  CD  ILE   389      97.180  75.840 115.600  1.00  0.00            
ATOM   4020  C   ILE   389      94.570  71.910 117.810  1.00  0.00            
ATOM   4021  O   ILE   389      94.300  71.870 119.010  1.00  0.00            
ATOM   4022  N   ALA   390      93.860  71.350 116.840  1.00  0.00            
ATOM   4023  H   ALA   390      93.980  71.620 115.880  1.00  0.00            
ATOM   4024  CA  ALA   390      92.630  70.630 117.160  1.00  0.00            
ATOM   4025  CB  ALA   390      91.720  70.870 115.950  1.00  0.00            
ATOM   4026  C   ALA   390      92.540  69.270 117.850  1.00  0.00            
ATOM   4027  O   ALA   390      91.860  69.240 118.870  1.00  0.00            
ATOM   4028  N   PHE   391      93.410  68.330 117.500  1.00  0.00            
ATOM   4029  H   PHE   391      93.980  68.290 116.670  1.00  0.00            
ATOM   4030  CA  PHE   391      93.520  67.070 118.260  1.00  0.00            
ATOM   4031  CB  PHE   391      94.140  65.900 117.500  1.00  0.00            
ATOM   4032  CG  PHE   391      93.080  65.170 116.690  1.00  0.00            
ATOM   4033  CD1 PHE   391      91.980  64.550 117.270  1.00  0.00            
ATOM   4034  HD1 PHE   391      91.920  64.490 118.360  1.00  0.00            
ATOM   4035  CD2 PHE   391      93.130  65.200 115.300  1.00  0.00            
ATOM   4036  HD2 PHE   391      94.010  65.610 114.800  1.00  0.00            
ATOM   4037  CE1 PHE   391      90.900  64.180 116.480  1.00  0.00            
ATOM   4038  HE1 PHE   391      90.060  63.750 117.030  1.00  0.00            
ATOM   4039  CE2 PHE   391      92.020  64.870 114.520  1.00  0.00            
ATOM   4040  HE2 PHE   391      92.110  65.010 113.440  1.00  0.00            
ATOM   4041  CZ  PHE   391      90.870  64.360 115.100  1.00  0.00            
ATOM   4042  HZ  PHE   391      89.930  64.440 114.560  1.00  0.00            
ATOM   4043  C   PHE   391      93.990  67.270 119.700  1.00  0.00            
ATOM   4044  O   PHE   391      93.860  66.400 120.560  1.00  0.00            
ATOM   4045  N   ARG   392      94.830  68.290 119.840  1.00  0.00            
ATOM   4046  H   ARG   392      95.220  68.880 119.130  1.00  0.00            
ATOM   4047  CA  ARG   392      95.210  68.730 121.190  1.00  0.00            
ATOM   4048  CB  ARG   392      96.110  69.960 121.100  1.00  0.00            
ATOM   4049  CG  ARG   392      96.480  70.480 122.490  1.00  0.00            
ATOM   4050  CD  ARG   392      97.190  71.830 122.540  1.00  0.00            
ATOM   4051  NE  ARG   392      97.410  72.090 123.970  1.00  0.00            
ATOM   4052  HE  ARG   392      96.920  71.490 124.600  1.00  0.00            
ATOM   4053  CZ  ARG   392      98.260  72.960 124.540  1.00  0.00            
ATOM   4054  NH1 ARG   392      98.950  73.910 123.890  1.00  0.00            
ATOM   4055 1HH1 ARG   392      99.020  73.880 122.890  1.00  0.00            
ATOM   4056 2HH1 ARG   392      99.470  74.600 124.390  1.00  0.00            
ATOM   4057  NH2 ARG   392      98.880  72.520 125.640  1.00  0.00            
ATOM   4058 1HH2 ARG   392      98.700  71.570 125.900  1.00  0.00            
ATOM   4059 2HH2 ARG   392      99.500  73.130 126.130  1.00  0.00            
ATOM   4060  C   ARG   392      93.940  69.050 121.980  1.00  0.00            
ATOM   4061  O   ARG   392      93.660  68.360 122.960  1.00  0.00            
ATOM   4062  N   TYR   393      93.050  69.920 121.520  1.00  0.00            
ATOM   4063  H   TYR   393      93.140  70.290 120.590  1.00  0.00            
ATOM   4064  CA  TYR   393      91.900  70.300 122.360  1.00  0.00            
ATOM   4065  CB  TYR   393      91.300  71.460 121.560  1.00  0.00            
ATOM   4066  CG  TYR   393      90.010  71.940 122.230  1.00  0.00            
ATOM   4067  CD1 TYR   393      90.280  72.820 123.260  1.00  0.00            
ATOM   4068  HD1 TYR   393      91.250  72.840 123.760  1.00  0.00            
ATOM   4069  CD2 TYR   393      88.760  71.940 121.610  1.00  0.00            
ATOM   4070  HD2 TYR   393      88.560  71.280 120.760  1.00  0.00            
ATOM   4071  CE1 TYR   393      89.280  73.670 123.710  1.00  0.00            
ATOM   4072  HE1 TYR   393      89.320  74.050 124.740  1.00  0.00            
ATOM   4073  CE2 TYR   393      87.770  72.830 122.010  1.00  0.00            
ATOM   4074  HE2 TYR   393      86.810  72.820 121.510  1.00  0.00            
ATOM   4075  CZ  TYR   393      88.040  73.680 123.070  1.00  0.00            
ATOM   4076  OH  TYR   393      87.120  74.660 123.300  1.00  0.00            
ATOM   4077  HH  TYR   393      87.540  75.460 123.720  1.00  0.00            
ATOM   4078  C   TYR   393      90.900  69.180 122.610  1.00  0.00            
ATOM   4079  O   TYR   393      90.250  69.080 123.650  1.00  0.00            
ATOM   4080  N   PHE   394      90.590  68.530 121.490  1.00  0.00            
ATOM   4081  H   PHE   394      90.860  68.910 120.610  1.00  0.00            
ATOM   4082  CA  PHE   394      89.970  67.200 121.450  1.00  0.00            
ATOM   4083  CB  PHE   394      90.300  66.470 120.150  1.00  0.00            
ATOM   4084  CG  PHE   394      89.380  65.280 119.890  1.00  0.00            
ATOM   4085  CD1 PHE   394      88.060  65.430 119.480  1.00  0.00            
ATOM   4086  HD1 PHE   394      87.720  66.430 119.220  1.00  0.00            
ATOM   4087  CD2 PHE   394      89.910  63.990 119.830  1.00  0.00            
ATOM   4088  HD2 PHE   394      90.950  63.820 120.120  1.00  0.00            
ATOM   4089  CE1 PHE   394      87.260  64.360 119.110  1.00  0.00            
ATOM   4090  HE1 PHE   394      86.350  64.540 118.550  1.00  0.00            
ATOM   4091  CE2 PHE   394      89.180  62.910 119.370  1.00  0.00            
ATOM   4092  HE2 PHE   394      89.620  61.920 119.290  1.00  0.00            
ATOM   4093  CZ  PHE   394      87.840  63.100 119.010  1.00  0.00            
ATOM   4094  HZ  PHE   394      87.350  62.380 118.360  1.00  0.00            
ATOM   4095  C   PHE   394      90.260  66.240 122.610  1.00  0.00            
ATOM   4096  O   PHE   394      89.440  66.170 123.520  1.00  0.00            
ATOM   4097  N   ARG   395      91.560  65.950 122.710  1.00  0.00            
ATOM   4098  H   ARG   395      92.200  66.190 121.990  1.00  0.00            
ATOM   4099  CA  ARG   395      92.220  65.210 123.800  1.00  0.00            
ATOM   4100  CB  ARG   395      93.700  64.970 123.490  1.00  0.00            
ATOM   4101  CG  ARG   395      94.430  64.070 124.490  1.00  0.00            
ATOM   4102  CD  ARG   395      93.630  62.820 124.870  1.00  0.00            
ATOM   4103  NE  ARG   395      94.210  62.250 126.100  1.00  0.00            
ATOM   4104  HE  ARG   395      94.820  62.830 126.640  1.00  0.00            
ATOM   4105  CZ  ARG   395      93.890  61.040 126.580  1.00  0.00            
ATOM   4106  NH1 ARG   395      93.000  60.250 125.980  1.00  0.00            
ATOM   4107 1HH1 ARG   395      92.690  59.410 126.440  1.00  0.00            
ATOM   4108 2HH1 ARG   395      92.970  60.210 124.980  1.00  0.00            
ATOM   4109  NH2 ARG   395      94.360  60.800 127.820  1.00  0.00            
ATOM   4110 1HH2 ARG   395      94.980  61.490 128.190  1.00  0.00            
ATOM   4111 2HH2 ARG   395      94.040  60.100 128.450  1.00  0.00            
ATOM   4112  C   ARG   395      92.110  65.840 125.190  1.00  0.00            
ATOM   4113  O   ARG   395      91.670  65.130 126.090  1.00  0.00            
ATOM   4114  N   GLU   396      92.490  67.100 125.350  1.00  0.00            
ATOM   4115  H   GLU   396      93.120  67.580 124.730  1.00  0.00            
ATOM   4116  CA  GLU   396      92.480  67.690 126.700  1.00  0.00            
ATOM   4117  CB  GLU   396      93.480  68.840 126.870  1.00  0.00            
ATOM   4118  CG  GLU   396      94.930  68.470 126.570  1.00  0.00            
ATOM   4119  CD  GLU   396      95.850  69.680 126.770  1.00  0.00            
ATOM   4120  OE1 GLU   396      96.870  69.650 127.500  1.00  0.00            
ATOM   4121  OE2 GLU   396      95.590  70.750 126.180  1.00  0.00            
ATOM   4122  C   GLU   396      91.130  67.990 127.340  1.00  0.00            
ATOM   4123  O   GLU   396      91.050  67.830 128.560  1.00  0.00            
ATOM   4124  N   MET   397      90.120  67.930 126.480  1.00  0.00            
ATOM   4125  H   MET   397      90.210  68.080 125.490  1.00  0.00            
ATOM   4126  CA  MET   397      88.730  67.920 126.960  1.00  0.00            
ATOM   4127  CB  MET   397      87.700  68.160 125.850  1.00  0.00            
ATOM   4128  CG  MET   397      87.760  69.590 125.300  1.00  0.00            
ATOM   4129  SD  MET   397      86.300  69.980 124.260  1.00  0.00            
ATOM   4130  CE  MET   397      86.490  68.760 122.970  1.00  0.00            
ATOM   4131  C   MET   397      88.340  66.700 127.800  1.00  0.00            
ATOM   4132  O   MET   397      87.470  66.770 128.670  1.00  0.00            
ATOM   4133  N   PHE   398      88.950  65.570 127.460  1.00  0.00            
ATOM   4134  H   PHE   398      89.510  65.550 126.630  1.00  0.00            
ATOM   4135  CA  PHE   398      88.610  64.320 128.140  1.00  0.00            
ATOM   4136  CB  PHE   398      87.910  63.370 127.160  1.00  0.00            
ATOM   4137  CG  PHE   398      88.710  62.750 126.010  1.00  0.00            
ATOM   4138  CD1 PHE   398      88.670  63.380 124.770  1.00  0.00            
ATOM   4139  HD1 PHE   398      88.320  64.410 124.780  1.00  0.00            
ATOM   4140  CD2 PHE   398      89.350  61.530 126.230  1.00  0.00            
ATOM   4141  HD2 PHE   398      89.400  61.070 127.220  1.00  0.00            
ATOM   4142  CE1 PHE   398      89.420  62.860 123.730  1.00  0.00            
ATOM   4143  HE1 PHE   398      89.640  63.470 122.840  1.00  0.00            
ATOM   4144  CE2 PHE   398      90.010  60.970 125.150  1.00  0.00            
ATOM   4145  HE2 PHE   398      90.700  60.130 125.290  1.00  0.00            
ATOM   4146  CZ  PHE   398      90.070  61.660 123.950  1.00  0.00            
ATOM   4147  HZ  PHE   398      90.850  61.360 123.240  1.00  0.00            
ATOM   4148  C   PHE   398      89.700  63.590 128.930  1.00  0.00            
ATOM   4149  O   PHE   398      89.460  62.700 129.750  1.00  0.00            
ATOM   4150  N   GLY   399      90.950  63.820 128.520  1.00  0.00            
ATOM   4151  H   GLY   399      91.160  64.280 127.660  1.00  0.00            
ATOM   4152  CA  GLY   399      92.150  63.180 129.090  1.00  0.00            
ATOM   4153  C   GLY   399      93.510  63.860 128.970  1.00  0.00            
ATOM   4154  O   GLY   399      93.870  64.570 128.030  1.00  0.00            
ATOM   4155  N   ILE   400      94.360  63.700 129.990  1.00  0.00            
ATOM   4156  H   ILE   400      94.090  63.380 130.900  1.00  0.00            
ATOM   4157  CA  ILE   400      95.710  64.260 130.070  1.00  0.00            
ATOM   4158  CB  ILE   400      96.310  64.040 131.460  1.00  0.00            
ATOM   4159  CG1 ILE   400      97.230  65.170 131.910  1.00  0.00            
ATOM   4160  CG2 ILE   400      97.030  62.690 131.590  1.00  0.00            
ATOM   4161  CD  ILE   400      97.380  65.260 133.430  1.00  0.00            
ATOM   4162  C   ILE   400      96.610  63.910 128.880  1.00  0.00            
ATOM   4163  O   ILE   400      96.630  62.820 128.330  1.00  0.00            
ATOM   4164  N   ARG   401      97.280  64.950 128.390  1.00  0.00            
ATOM   4165  H   ARG   401      97.100  65.870 128.710  1.00  0.00            
ATOM   4166  CA  ARG   401      98.370  64.890 127.400  1.00  0.00            
ATOM   4167  CB  ARG   401      99.630  64.160 127.870  1.00  0.00            
ATOM   4168  CG  ARG   401     100.350  64.950 128.970  1.00  0.00            
ATOM   4169  CD  ARG   401     101.540  64.070 129.370  1.00  0.00            
ATOM   4170  NE  ARG   401     101.840  64.420 130.760  1.00  0.00            
ATOM   4171  HE  ARG   401     101.290  64.020 131.490  1.00  0.00            
ATOM   4172  CZ  ARG   401     102.820  65.230 131.190  1.00  0.00            
ATOM   4173  NH1 ARG   401     103.520  66.020 130.350  1.00  0.00            
ATOM   4174 1HH1 ARG   401     103.310  66.020 129.380  1.00  0.00            
ATOM   4175 2HH1 ARG   401     104.240  66.590 130.730  1.00  0.00            
ATOM   4176  NH2 ARG   401     103.460  64.930 132.330  1.00  0.00            
ATOM   4177 1HH2 ARG   401     103.040  64.200 132.860  1.00  0.00            
ATOM   4178 2HH2 ARG   401     104.290  65.430 132.590  1.00  0.00            
ATOM   4179  C   ARG   401      97.990  64.470 125.980  1.00  0.00            
ATOM   4180  O   ARG   401      97.530  63.340 125.800  1.00  0.00            
ATOM   4181  N   PRO   402      98.300  65.320 125.010  1.00  0.00            
ATOM   4182  CA  PRO   402      98.050  64.950 123.600  1.00  0.00            
ATOM   4183  CB  PRO   402      98.280  66.270 122.870  1.00  0.00            
ATOM   4184  CG  PRO   402      97.990  67.370 123.900  1.00  0.00            
ATOM   4185  CD  PRO   402      98.670  66.740 125.110  1.00  0.00            
ATOM   4186  C   PRO   402      98.940  63.930 122.890  1.00  0.00            
ATOM   4187  O   PRO   402      98.620  62.750 123.010  1.00  0.00            
ATOM   4188  N   ASP   403     100.170  64.360 122.610  1.00  0.00            
ATOM   4189  H   ASP   403     100.430  65.310 122.760  1.00  0.00            
ATOM   4190  CA  ASP   403     101.230  63.590 121.950  1.00  0.00            
ATOM   4191  CB  ASP   403     102.560  64.350 121.930  1.00  0.00            
ATOM   4192  CG  ASP   403     102.520  65.670 121.170  1.00  0.00            
ATOM   4193  OD1 ASP   403     103.080  65.870 120.070  1.00  0.00            
ATOM   4194  OD2 ASP   403     102.020  66.610 121.840  1.00  0.00            
ATOM   4195  C   ASP   403     101.450  62.150 122.420  1.00  0.00            
ATOM   4196  O   ASP   403     101.070  61.230 121.700  1.00  0.00            
ATOM   4197  N   ASP   404     101.600  62.050 123.740  1.00  0.00            
ATOM   4198  H   ASP   404     101.790  62.910 124.220  1.00  0.00            
ATOM   4199  CA  ASP   404     101.800  60.820 124.510  1.00  0.00            
ATOM   4200  CB  ASP   404     101.990  61.180 125.990  1.00  0.00            
ATOM   4201  CG  ASP   404     103.030  62.290 126.150  1.00  0.00            
ATOM   4202  OD1 ASP   404     104.250  62.050 126.160  1.00  0.00            
ATOM   4203  OD2 ASP   404     102.610  63.460 125.990  1.00  0.00            
ATOM   4204  C   ASP   404     100.610  59.860 124.470  1.00  0.00            
ATOM   4205  O   ASP   404     100.810  58.660 124.670  1.00  0.00            
ATOM   4206  N   TYR   405      99.390  60.380 124.330  1.00  0.00            
ATOM   4207  H   TYR   405      99.270  61.360 124.410  1.00  0.00            
ATOM   4208  CA  TYR   405      98.170  59.580 124.120  1.00  0.00            
ATOM   4209  CB  TYR   405      96.970  59.990 124.970  1.00  0.00            
ATOM   4210  CG  TYR   405      97.210  59.680 126.450  1.00  0.00            
ATOM   4211  CD1 TYR   405      97.970  60.490 127.290  1.00  0.00            
ATOM   4212  HD1 TYR   405      98.610  61.240 126.840  1.00  0.00            
ATOM   4213  CD2 TYR   405      96.680  58.470 126.880  1.00  0.00            
ATOM   4214  HD2 TYR   405      96.070  57.860 126.210  1.00  0.00            
ATOM   4215  CE1 TYR   405      98.230  60.070 128.590  1.00  0.00            
ATOM   4216  HE1 TYR   405      98.590  60.750 129.370  1.00  0.00            
ATOM   4217  CE2 TYR   405      96.980  58.020 128.160  1.00  0.00            
ATOM   4218  HE2 TYR   405      96.790  56.980 128.460  1.00  0.00            
ATOM   4219  CZ  TYR   405      97.810  58.800 128.950  1.00  0.00            
ATOM   4220  OH  TYR   405      97.860  58.480 130.280  1.00  0.00            
ATOM   4221  HH  TYR   405      97.540  57.540 130.320  1.00  0.00            
ATOM   4222  C   TYR   405      97.560  59.300 122.750  1.00  0.00            
ATOM   4223  O   TYR   405      96.750  58.380 122.670  1.00  0.00            
ATOM   4224  N   LEU   406      97.870  60.170 121.790  1.00  0.00            
ATOM   4225  H   LEU   406      98.270  61.070 121.960  1.00  0.00            
ATOM   4226  CA  LEU   406      97.530  60.020 120.370  1.00  0.00            
ATOM   4227  CB  LEU   406      97.580  61.350 119.620  1.00  0.00            
ATOM   4228  CG  LEU   406      96.290  62.180 119.610  1.00  0.00            
ATOM   4229  CD1 LEU   406      96.230  63.070 120.860  1.00  0.00            
ATOM   4230  CD2 LEU   406      95.930  62.900 118.310  1.00  0.00            
ATOM   4231  C   LEU   406      98.510  59.160 119.570  1.00  0.00            
ATOM   4232  O   LEU   406      98.070  58.480 118.650  1.00  0.00            
ATOM   4233  N   TYR   407      99.800  59.110 119.880  1.00  0.00            
ATOM   4234  H   TYR   407     100.190  59.400 120.750  1.00  0.00            
ATOM   4235  CA  TYR   407     100.740  58.200 119.210  1.00  0.00            
ATOM   4236  CB  TYR   407     102.140  58.770 118.940  1.00  0.00            
ATOM   4237  CG  TYR   407     103.120  57.910 118.150  1.00  0.00            
ATOM   4238  CD1 TYR   407     103.190  58.070 116.770  1.00  0.00            
ATOM   4239  HD1 TYR   407     102.370  58.570 116.250  1.00  0.00            
ATOM   4240  CD2 TYR   407     104.180  57.350 118.860  1.00  0.00            
ATOM   4241  HD2 TYR   407     104.050  57.380 119.940  1.00  0.00            
ATOM   4242  CE1 TYR   407     104.260  57.570 116.040  1.00  0.00            
ATOM   4243  HE1 TYR   407     104.110  57.440 114.970  1.00  0.00            
ATOM   4244  CE2 TYR   407     105.240  56.800 118.140  1.00  0.00            
ATOM   4245  HE2 TYR   407     105.800  56.050 118.700  1.00  0.00            
ATOM   4246  CZ  TYR   407     105.310  57.030 116.770  1.00  0.00            
ATOM   4247  OH  TYR   407     106.480  56.950 116.090  1.00  0.00            
ATOM   4248  HH  TYR   407     106.280  56.750 115.130  1.00  0.00            
ATOM   4249  C   TYR   407     100.700  56.890 120.000  1.00  0.00            
ATOM   4250  O   TYR   407     101.550  56.650 120.860  1.00  0.00            
ATOM   4251  N   SER   408      99.780  56.000 119.640  1.00  0.00            
ATOM   4252  H   SER   408      99.180  56.060 118.850  1.00  0.00            
ATOM   4253  CA  SER   408      99.780  54.790 120.470  1.00  0.00            
ATOM   4254  CB  SER   408      98.450  54.710 121.220  1.00  0.00            
ATOM   4255  OG  SER   408      98.730  53.820 122.300  1.00  0.00            
ATOM   4256  HG  SER   408      98.300  52.950 122.050  1.00  0.00            
ATOM   4257  C   SER   408     100.020  53.600 119.530  1.00  0.00            
ATOM   4258  O   SER   408      99.190  53.140 118.750  1.00  0.00            
ATOM   4259  N   LEU   409     101.270  53.170 119.410  1.00  0.00            
ATOM   4260  H   LEU   409     101.970  53.630 119.960  1.00  0.00            
ATOM   4261  CA  LEU   409     101.710  52.110 118.490  1.00  0.00            
ATOM   4262  CB  LEU   409     103.070  52.570 117.940  1.00  0.00            
ATOM   4263  CG  LEU   409     103.160  52.610 116.410  1.00  0.00            
ATOM   4264  CD1 LEU   409     104.550  53.190 116.120  1.00  0.00            
ATOM   4265  CD2 LEU   409     102.970  51.320 115.610  1.00  0.00            
ATOM   4266  C   LEU   409     101.850  50.780 119.240  1.00  0.00            
ATOM   4267  O   LEU   409     102.190  50.780 120.420  1.00  0.00            
ATOM   4268  N   CYS   410     101.270  49.710 118.700  1.00  0.00            
ATOM   4269  H   CYS   410     100.420  49.890 118.190  1.00  0.00            
ATOM   4270  CA  CYS   410     101.340  48.320 119.160  1.00  0.00            
ATOM   4271  CB  CYS   410     100.010  47.800 119.690  1.00  0.00            
ATOM   4272  SG  CYS   410      99.870  47.740 121.520  1.00  0.00            
ATOM   4273  HG  CYS   410      98.620  47.300 121.590  1.00  0.00            
ATOM   4274  C   CYS   410     101.850  47.260 118.190  1.00  0.00            
ATOM   4275  O   CYS   410     101.910  47.410 116.970  1.00  0.00            
ATOM   4276  N   ASN   411     102.500  46.200 118.670  1.00  0.00            
ATOM   4277  H   ASN   411     102.660  46.090 119.650  1.00  0.00            
ATOM   4278  CA  ASN   411     103.140  45.240 117.750  1.00  0.00            
ATOM   4279  CB  ASN   411     104.340  44.550 118.400  1.00  0.00            
ATOM   4280  CG  ASN   411     105.480  45.550 118.570  1.00  0.00            
ATOM   4281  OD1 ASN   411     105.980  46.180 117.640  1.00  0.00            
ATOM   4282  ND2 ASN   411     105.690  45.980 119.810  1.00  0.00            
ATOM   4283 1HD2 ASN   411     105.210  45.500 120.550  1.00  0.00            
ATOM   4284 2HD2 ASN   411     106.500  46.480 120.100  1.00  0.00            
ATOM   4285  C   ASN   411     102.160  44.240 117.150  1.00  0.00            
ATOM   4286  O   ASN   411     101.400  43.680 117.940  1.00  0.00            
ATOM   4287  N   GLU   412     102.130  43.860 115.880  1.00  0.00            
ATOM   4288  H   GLU   412     101.330  43.350 115.590  1.00  0.00            
ATOM   4289  CA  GLU   412     103.180  44.260 114.930  1.00  0.00            
ATOM   4290  CB  GLU   412     103.120  43.330 113.720  1.00  0.00            
ATOM   4291  CG  GLU   412     104.280  42.400 113.360  1.00  0.00            
ATOM   4292  CD  GLU   412     104.770  41.650 114.600  1.00  0.00            
ATOM   4293  OE1 GLU   412     103.900  40.890 115.060  1.00  0.00            
ATOM   4294  OE2 GLU   412     105.980  41.730 114.910  1.00  0.00            
ATOM   4295  C   GLU   412     102.670  45.560 114.320  1.00  0.00            
ATOM   4296  O   GLU   412     101.450  45.680 114.300  1.00  0.00            
ATOM   4297  N   PRO   413     103.510  46.430 113.750  1.00  0.00            
ATOM   4298  CA  PRO   413     102.990  47.670 113.160  1.00  0.00            
ATOM   4299  CB  PRO   413     104.200  48.600 113.210  1.00  0.00            
ATOM   4300  CG  PRO   413     105.400  47.660 113.190  1.00  0.00            
ATOM   4301  CD  PRO   413     104.950  46.470 114.040  1.00  0.00            
ATOM   4302  C   PRO   413     102.510  47.610 111.710  1.00  0.00            
ATOM   4303  O   PRO   413     102.910  46.750 110.930  1.00  0.00            
ATOM   4304  N   LEU   414     101.480  48.420 111.450  1.00  0.00            
ATOM   4305  H   LEU   414     100.740  48.540 112.120  1.00  0.00            
ATOM   4306  CA  LEU   414     100.990  48.620 110.080  1.00  0.00            
ATOM   4307  CB  LEU   414     101.250  50.070 109.670  1.00  0.00            
ATOM   4308  CG  LEU   414     100.480  51.140 110.450  1.00  0.00            
ATOM   4309  CD1 LEU   414     100.470  52.540 109.840  1.00  0.00            
ATOM   4310  CD2 LEU   414      99.080  50.640 110.810  1.00  0.00            
ATOM   4311  C   LEU   414     101.300  47.620 108.970  1.00  0.00            
ATOM   4312  O   LEU   414     102.050  47.890 108.030  1.00  0.00            
ATOM   4313  N   ILE   415     100.490  46.560 108.990  1.00  0.00            
ATOM   4314  H   ILE   415      99.780  46.490 109.700  1.00  0.00            
ATOM   4315  CA  ILE   415     100.530  45.510 107.970  1.00  0.00            
ATOM   4316  CB  ILE   415     100.750  44.110 108.540  1.00  0.00            
ATOM   4317  CG1 ILE   415      99.790  43.750 109.670  1.00  0.00            
ATOM   4318  CG2 ILE   415     102.130  43.920 109.180  1.00  0.00            
ATOM   4319  CD  ILE   415     100.050  42.370 110.280  1.00  0.00            
ATOM   4320  C   ILE   415      99.270  45.480 107.100  1.00  0.00            
ATOM   4321  O   ILE   415      98.240  46.030 107.490  1.00  0.00            
ATOM   4322  N   GLU   416      99.390  45.000 105.860  1.00  0.00            
ATOM   4323  H   GLU   416     100.210  44.570 105.480  1.00  0.00            
ATOM   4324  CA  GLU   416      98.280  44.920 104.910  1.00  0.00            
ATOM   4325  CB  GLU   416      98.880  44.350 103.620  1.00  0.00            
ATOM   4326  CG  GLU   416      97.800  44.040 102.580  1.00  0.00            
ATOM   4327  CD  GLU   416      98.400  43.700 101.220  1.00  0.00            
ATOM   4328  OE1 GLU   416      98.980  42.610 101.060  1.00  0.00            
ATOM   4329  OE2 GLU   416      98.560  44.640 100.410  1.00  0.00            
ATOM   4330  C   GLU   416      97.220  43.980 105.500  1.00  0.00            
ATOM   4331  O   GLU   416      97.490  43.090 106.300  1.00  0.00            
ATOM   4332  N   LEU   417      95.980  44.460 105.410  1.00  0.00            
ATOM   4333  H   LEU   417      95.820  45.400 105.110  1.00  0.00            
ATOM   4334  CA  LEU   417      94.730  43.760 105.700  1.00  0.00            
ATOM   4335  CB  LEU   417      93.680  44.730 106.240  1.00  0.00            
ATOM   4336  CG  LEU   417      92.460  44.000 106.780  1.00  0.00            
ATOM   4337  CD1 LEU   417      92.680  43.630 108.250  1.00  0.00            
ATOM   4338  CD2 LEU   417      91.170  44.760 106.460  1.00  0.00            
ATOM   4339  C   LEU   417      94.240  43.000 104.460  1.00  0.00            
ATOM   4340  O   LEU   417      94.070  43.650 103.430  1.00  0.00            
ATOM   4341  N   SER   418      93.990  41.700 104.570  1.00  0.00            
ATOM   4342  H   SER   418      94.050  41.200 105.430  1.00  0.00            
ATOM   4343  CA  SER   418      93.290  41.040 103.460  1.00  0.00            
ATOM   4344  CB  SER   418      93.480  39.520 103.480  1.00  0.00            
ATOM   4345  OG  SER   418      92.870  38.930 102.330  1.00  0.00            
ATOM   4346  HG  SER   418      93.520  38.570 101.660  1.00  0.00            
ATOM   4347  C   SER   418      91.800  41.350 103.410  1.00  0.00            
ATOM   4348  O   SER   418      91.000  40.780 104.150  1.00  0.00            
ATOM   4349  N   ASN   419      91.400  42.140 102.410  1.00  0.00            
ATOM   4350  H   ASN   419      92.050  42.580 101.790  1.00  0.00            
ATOM   4351  CA  ASN   419      90.010  42.510 102.150  1.00  0.00            
ATOM   4352  CB  ASN   419      89.930  43.890 101.490  1.00  0.00            
ATOM   4353  CG  ASN   419      90.450  44.840 102.570  1.00  0.00            
ATOM   4354  OD1 ASN   419      89.810  45.220 103.550  1.00  0.00            
ATOM   4355  ND2 ASN   419      91.450  45.620 102.150  1.00  0.00            
ATOM   4356 1HD2 ASN   419      91.800  45.490 101.220  1.00  0.00            
ATOM   4357 2HD2 ASN   419      91.910  46.310 102.710  1.00  0.00            
ATOM   4358  C   ASN   419      89.490  41.380 101.260  1.00  0.00            
ATOM   4359  O   ASN   419      89.720  41.450 100.060  1.00  0.00            
ATOM   4360  N   PRO   420      88.660  40.480 101.790  1.00  0.00            
ATOM   4361  CA  PRO   420      88.110  39.390 100.970  1.00  0.00            
ATOM   4362  CB  PRO   420      87.330  38.500 101.940  1.00  0.00            
ATOM   4363  CG  PRO   420      86.740  39.520 102.930  1.00  0.00            
ATOM   4364  CD  PRO   420      87.910  40.500 103.060  1.00  0.00            
ATOM   4365  C   PRO   420      87.270  39.700  99.730  1.00  0.00            
ATOM   4366  O   PRO   420      86.460  40.620  99.820  1.00  0.00            
ATOM   4367  N   GLY   421      87.760  39.160  98.620  1.00  0.00            
ATOM   4368  H   GLY   421      88.390  38.390  98.610  1.00  0.00            
ATOM   4369  CA  GLY   421      86.990  39.300  97.380  1.00  0.00            
ATOM   4370  C   GLY   421      87.400  40.540  96.590  1.00  0.00            
ATOM   4371  O   GLY   421      88.460  40.530  95.960  1.00  0.00            
ATOM   4372  N   ALA   422      86.780  41.660  96.950  1.00  0.00            
ATOM   4373  H   ALA   422      86.120  41.720  97.700  1.00  0.00            
ATOM   4374  CA  ALA   422      87.060  42.910  96.230  1.00  0.00            
ATOM   4375  CB  ALA   422      85.750  43.540  95.770  1.00  0.00            
ATOM   4376  C   ALA   422      88.080  43.820  96.930  1.00  0.00            
ATOM   4377  O   ALA   422      87.930  44.060  98.130  1.00  0.00            
ATOM   4378  N   SER   423      88.880  44.580  96.190  1.00  0.00            
ATOM   4379  H   SER   423      88.810  44.600  95.190  1.00  0.00            
ATOM   4380  CA  SER   423      89.850  45.530  96.740  1.00  0.00            
ATOM   4381  CB  SER   423      90.970  45.980  95.800  1.00  0.00            
ATOM   4382  OG  SER   423      92.000  46.620  96.570  1.00  0.00            
ATOM   4383  HG  SER   423      92.890  46.540  96.120  1.00  0.00            
ATOM   4384  C   SER   423      89.270  46.750  97.460  1.00  0.00            
ATOM   4385  O   SER   423      88.330  47.360  96.950  1.00  0.00            
ATOM   4386  N   GLY   424      89.730  46.920  98.700  1.00  0.00            
ATOM   4387  H   GLY   424      90.670  46.660  98.900  1.00  0.00            
ATOM   4388  CA  GLY   424      89.050  47.730  99.720  1.00  0.00            
ATOM   4389  C   GLY   424      89.820  48.930 100.270  1.00  0.00            
ATOM   4390  O   GLY   424      91.000  49.130  99.980  1.00  0.00            
ATOM   4391  N   SER   425      89.180  49.780 101.070  1.00  0.00            
ATOM   4392  H   SER   425      88.280  49.540 101.440  1.00  0.00            
ATOM   4393  CA  SER   425      89.790  51.070 101.430  1.00  0.00            
ATOM   4394  CB  SER   425      88.770  52.200 101.600  1.00  0.00            
ATOM   4395  OG  SER   425      87.570  51.910 102.320  1.00  0.00            
ATOM   4396  HG  SER   425      87.270  52.830 102.560  1.00  0.00            
ATOM   4397  C   SER   425      90.620  50.960 102.710  1.00  0.00            
ATOM   4398  O   SER   425      91.600  51.690 102.820  1.00  0.00            
ATOM   4399  N   LEU   426      90.420  49.920 103.520  1.00  0.00            
ATOM   4400  H   LEU   426      89.640  49.310 103.480  1.00  0.00            
ATOM   4401  CA  LEU   426      91.270  49.690 104.700  1.00  0.00            
ATOM   4402  CB  LEU   426      90.530  48.780 105.670  1.00  0.00            
ATOM   4403  CG  LEU   426      90.510  49.320 107.100  1.00  0.00            
ATOM   4404  CD1 LEU   426      91.890  49.670 107.660  1.00  0.00            
ATOM   4405  CD2 LEU   426      89.400  50.350 107.290  1.00  0.00            
ATOM   4406  C   LEU   426      92.500  48.890 104.260  1.00  0.00            
ATOM   4407  O   LEU   426      92.350  47.750 103.830  1.00  0.00            
ATOM   4408  N   PHE   427      93.640  49.550 104.130  1.00  0.00            
ATOM   4409  H   PHE   427      93.660  50.530 103.940  1.00  0.00            
ATOM   4410  CA  PHE   427      94.910  48.930 103.720  1.00  0.00            
ATOM   4411  CB  PHE   427      95.810  49.860 102.900  1.00  0.00            
ATOM   4412  CG  PHE   427      95.370  50.230 101.490  1.00  0.00            
ATOM   4413  CD1 PHE   427      96.290  51.020 100.810  1.00  0.00            
ATOM   4414  HD1 PHE   427      97.370  50.840 100.890  1.00  0.00            
ATOM   4415  CD2 PHE   427      94.050  50.210 101.050  1.00  0.00            
ATOM   4416  HD2 PHE   427      93.330  49.530 101.490  1.00  0.00            
ATOM   4417  CE1 PHE   427      95.970  51.920  99.800  1.00  0.00            
ATOM   4418  HE1 PHE   427      96.700  52.340  99.120  1.00  0.00            
ATOM   4419  CE2 PHE   427      93.720  51.130 100.060  1.00  0.00            
ATOM   4420  HE2 PHE   427      92.840  50.910  99.460  1.00  0.00            
ATOM   4421  CZ  PHE   427      94.630  51.980  99.430  1.00  0.00            
ATOM   4422  HZ  PHE   427      94.250  52.670  98.680  1.00  0.00            
ATOM   4423  C   PHE   427      95.730  48.410 104.890  1.00  0.00            
ATOM   4424  O   PHE   427      95.800  47.190 105.060  1.00  0.00            
ATOM   4425  N   TYR   428      96.080  49.350 105.770  1.00  0.00            
ATOM   4426  H   TYR   428      95.690  50.270 105.840  1.00  0.00            
ATOM   4427  CA  TYR   428      96.930  49.050 106.930  1.00  0.00            
ATOM   4428  CB  TYR   428      98.150  49.960 106.950  1.00  0.00            
ATOM   4429  CG  TYR   428      98.960  49.920 105.650  1.00  0.00            
ATOM   4430  CD1 TYR   428      99.570  48.750 105.200  1.00  0.00            
ATOM   4431  HD1 TYR   428      99.480  47.880 105.840  1.00  0.00            
ATOM   4432  CD2 TYR   428      98.890  51.010 104.790  1.00  0.00            
ATOM   4433  HD2 TYR   428      98.840  52.010 105.230  1.00  0.00            
ATOM   4434  CE1 TYR   428      99.990  48.580 103.890  1.00  0.00            
ATOM   4435  HE1 TYR   428     100.340  47.580 103.600  1.00  0.00            
ATOM   4436  CE2 TYR   428      99.350  50.890 103.490  1.00  0.00            
ATOM   4437  HE2 TYR   428      99.440  51.780 102.860  1.00  0.00            
ATOM   4438  CZ  TYR   428      99.790  49.660 103.030  1.00  0.00            
ATOM   4439  OH  TYR   428      99.820  49.380 101.700  1.00  0.00            
ATOM   4440  HH  TYR   428     100.070  48.440 101.470  1.00  0.00            
ATOM   4441  C   TYR   428      96.210  49.050 108.280  1.00  0.00            
ATOM   4442  O   TYR   428      95.480  50.000 108.550  1.00  0.00            
ATOM   4443  N   VAL   429      96.360  47.940 109.000  1.00  0.00            
ATOM   4444  H   VAL   429      97.060  47.290 108.710  1.00  0.00            
ATOM   4445  CA  VAL   429      95.910  47.830 110.390  1.00  0.00            
ATOM   4446  CB  VAL   429      94.890  46.700 110.520  1.00  0.00            
ATOM   4447  CG1 VAL   429      93.570  46.850 109.760  1.00  0.00            
ATOM   4448  CG2 VAL   429      95.450  45.280 110.370  1.00  0.00            
ATOM   4449  C   VAL   429      97.080  47.610 111.360  1.00  0.00            
ATOM   4450  O   VAL   429      98.140  47.230 110.860  1.00  0.00            
ATOM   4451  N   SER   430      97.000  48.010 112.630  1.00  0.00            
ATOM   4452  H   SER   430      96.340  48.660 113.000  1.00  0.00            
ATOM   4453  CA  SER   430      97.930  47.510 113.650  1.00  0.00            
ATOM   4454  CB  SER   430      98.570  48.530 114.600  1.00  0.00            
ATOM   4455  OG  SER   430      97.570  49.290 115.280  1.00  0.00            
ATOM   4456  HG  SER   430      98.090  49.810 115.960  1.00  0.00            
ATOM   4457  C   SER   430      97.330  46.410 114.530  1.00  0.00            
ATOM   4458  O   SER   430      96.210  46.630 114.990  1.00  0.00            
ATOM   4459  N   SER   431      98.020  45.310 114.780  1.00  0.00            
ATOM   4460  H   SER   431      98.990  45.260 114.570  1.00  0.00            
ATOM   4461  CA  SER   431      97.470  44.230 115.610  1.00  0.00            
ATOM   4462  CB  SER   431      98.320  42.960 115.500  1.00  0.00            
ATOM   4463  OG  SER   431      97.580  41.840 115.970  1.00  0.00            
ATOM   4464  HG  SER   431      97.940  41.580 116.870  1.00  0.00            
ATOM   4465  C   SER   431      97.490  44.520 117.110  1.00  0.00            
ATOM   4466  O   SER   431      98.490  44.570 117.840  1.00  0.00            
ATOM   4467  N   ASP   432      96.310  45.030 117.450  1.00  0.00            
ATOM   4468  H   ASP   432      95.790  45.430 116.700  1.00  0.00            
ATOM   4469  CA  ASP   432      95.970  45.370 118.840  1.00  0.00            
ATOM   4470  CB  ASP   432      96.250  46.860 119.010  1.00  0.00            
ATOM   4471  CG  ASP   432      96.510  46.950 120.510  1.00  0.00            
ATOM   4472  OD1 ASP   432      95.650  47.560 121.190  1.00  0.00            
ATOM   4473  OD2 ASP   432      97.490  46.420 121.080  1.00  0.00            
ATOM   4474  C   ASP   432      94.510  45.030 119.170  1.00  0.00            
ATOM   4475  O   ASP   432      93.770  44.520 118.320  1.00  0.00            
ATOM   4476  N   ASP   433      94.330  45.010 120.490  1.00  0.00            
ATOM   4477  H   ASP   433      95.130  45.270 121.030  1.00  0.00            
ATOM   4478  CA  ASP   433      93.010  44.910 121.130  1.00  0.00            
ATOM   4479  CB  ASP   433      93.160  44.380 122.560  1.00  0.00            
ATOM   4480  CG  ASP   433      93.060  42.850 122.590  1.00  0.00            
ATOM   4481  OD1 ASP   433      91.950  42.480 123.040  1.00  0.00            
ATOM   4482  OD2 ASP   433      93.980  42.180 122.080  1.00  0.00            
ATOM   4483  C   ASP   433      92.290  46.220 121.400  1.00  0.00            
ATOM   4484  O   ASP   433      91.070  46.240 121.250  1.00  0.00            
ATOM   4485  N   GLU   434      93.020  47.310 121.670  1.00  0.00            
ATOM   4486  H   GLU   434      94.000  47.360 121.500  1.00  0.00            
ATOM   4487  CA  GLU   434      92.420  48.550 122.170  1.00  0.00            
ATOM   4488  CB  GLU   434      92.930  48.890 123.570  1.00  0.00            
ATOM   4489  CG  GLU   434      92.000  49.950 124.180  1.00  0.00            
ATOM   4490  CD  GLU   434      92.480  50.350 125.570  1.00  0.00            
ATOM   4491  OE1 GLU   434      92.610  51.590 125.700  1.00  0.00            
ATOM   4492  OE2 GLU   434      92.750  49.480 126.440  1.00  0.00            
ATOM   4493  C   GLU   434      92.650  49.800 121.310  1.00  0.00            
ATOM   4494  O   GLU   434      91.710  50.290 120.700  1.00  0.00            
ATOM   4495  N   PHE   435      93.870  50.080 120.840  1.00  0.00            
ATOM   4496  H   PHE   435      94.580  49.380 120.930  1.00  0.00            
ATOM   4497  CA  PHE   435      94.240  51.230 120.010  1.00  0.00            
ATOM   4498  CB  PHE   435      95.380  52.030 120.630  1.00  0.00            
ATOM   4499  CG  PHE   435      94.870  52.740 121.890  1.00  0.00            
ATOM   4500  CD1 PHE   435      95.080  52.210 123.160  1.00  0.00            
ATOM   4501  HD1 PHE   435      95.180  51.130 123.230  1.00  0.00            
ATOM   4502  CD2 PHE   435      94.440  54.050 121.780  1.00  0.00            
ATOM   4503  HD2 PHE   435      94.150  54.570 120.870  1.00  0.00            
ATOM   4504  CE1 PHE   435      94.970  53.020 124.280  1.00  0.00            
ATOM   4505  HE1 PHE   435      95.290  52.610 125.240  1.00  0.00            
ATOM   4506  CE2 PHE   435      94.300  54.860 122.910  1.00  0.00            
ATOM   4507  HE2 PHE   435      94.560  55.920 122.880  1.00  0.00            
ATOM   4508  CZ  PHE   435      94.610  54.360 124.170  1.00  0.00            
ATOM   4509  HZ  PHE   435      94.620  55.120 124.950  1.00  0.00            
ATOM   4510  C   PHE   435      94.660  50.800 118.600  1.00  0.00            
ATOM   4511  O   PHE   435      95.810  50.880 118.180  1.00  0.00            
ATOM   4512  N   ILE   436      93.600  50.700 117.800  1.00  0.00            
ATOM   4513  H   ILE   436      92.660  50.920 118.080  1.00  0.00            
ATOM   4514  CA  ILE   436      93.850  50.020 116.530  1.00  0.00            
ATOM   4515  CB  ILE   436      92.730  49.020 116.210  1.00  0.00            
ATOM   4516  CG1 ILE   436      92.480  48.150 117.440  1.00  0.00            
ATOM   4517  CG2 ILE   436      93.080  48.240 114.940  1.00  0.00            
ATOM   4518  CD  ILE   436      91.180  47.340 117.340  1.00  0.00            
ATOM   4519  C   ILE   436      93.950  51.080 115.430  1.00  0.00            
ATOM   4520  O   ILE   436      93.010  51.840 115.230  1.00  0.00            
ATOM   4521  N   ILE   437      95.230  51.350 115.180  1.00  0.00            
ATOM   4522  H   ILE   437      95.900  51.130 115.890  1.00  0.00            
ATOM   4523  CA  ILE   437      95.680  52.220 114.090  1.00  0.00            
ATOM   4524  CB  ILE   437      97.170  52.530 114.250  1.00  0.00            
ATOM   4525  CG1 ILE   437      97.430  53.340 115.520  1.00  0.00            
ATOM   4526  CG2 ILE   437      97.700  53.140 112.950  1.00  0.00            
ATOM   4527  CD  ILE   437      98.930  53.600 115.550  1.00  0.00            
ATOM   4528  C   ILE   437      95.300  51.660 112.720  1.00  0.00            
ATOM   4529  O   ILE   437      95.830  50.650 112.260  1.00  0.00            
ATOM   4530  N   LYS   438      94.290  52.330 112.170  1.00  0.00            
ATOM   4531  H   LYS   438      93.880  53.070 112.710  1.00  0.00            
ATOM   4532  CA  LYS   438      93.740  52.070 110.830  1.00  0.00            
ATOM   4533  CB  LYS   438      92.290  51.640 110.980  1.00  0.00            
ATOM   4534  CG  LYS   438      92.200  50.240 111.600  1.00  0.00            
ATOM   4535  CD  LYS   438      90.720  49.870 111.700  1.00  0.00            
ATOM   4536  CE  LYS   438      90.300  48.600 112.440  1.00  0.00            
ATOM   4537  NZ  LYS   438      88.870  48.290 112.290  1.00  0.00            
ATOM   4538  HZ1 LYS   438      88.610  47.730 113.080  1.00  0.00            
ATOM   4539  HZ2 LYS   438      88.290  49.110 112.340  1.00  0.00            
ATOM   4540  HZ3 LYS   438      88.700  47.840 111.410  1.00  0.00            
ATOM   4541  C   LYS   438      93.960  53.200 109.820  1.00  0.00            
ATOM   4542  O   LYS   438      94.090  54.370 110.190  1.00  0.00            
ATOM   4543  N   THR   439      94.100  52.780 108.570  1.00  0.00            
ATOM   4544  H   THR   439      94.130  51.810 108.330  1.00  0.00            
ATOM   4545  CA  THR   439      94.340  53.750 107.490  1.00  0.00            
ATOM   4546  CB  THR   439      95.550  53.390 106.630  1.00  0.00            
ATOM   4547  OG1 THR   439      95.280  52.120 106.020  1.00  0.00            
ATOM   4548  HG1 THR   439      94.380  52.130 105.590  1.00  0.00            
ATOM   4549  CG2 THR   439      96.770  53.370 107.560  1.00  0.00            
ATOM   4550  C   THR   439      93.130  53.910 106.570  1.00  0.00            
ATOM   4551  O   THR   439      92.700  52.970 105.900  1.00  0.00            
ATOM   4552  N   VAL   440      92.660  55.140 106.380  1.00  0.00            
ATOM   4553  H   VAL   440      93.090  55.960 106.740  1.00  0.00            
ATOM   4554  CA  VAL   440      91.500  55.520 105.550  1.00  0.00            
ATOM   4555  CB  VAL   440      90.400  56.100 106.440  1.00  0.00            
ATOM   4556  CG1 VAL   440      90.040  55.160 107.590  1.00  0.00            
ATOM   4557  CG2 VAL   440      90.970  57.390 107.030  1.00  0.00            
ATOM   4558  C   VAL   440      91.860  56.320 104.290  1.00  0.00            
ATOM   4559  O   VAL   440      92.850  57.050 104.250  1.00  0.00            
ATOM   4560  N   GLN   441      91.010  56.180 103.280  1.00  0.00            
ATOM   4561  H   GLN   441      90.090  55.810 103.340  1.00  0.00            
ATOM   4562  CA  GLN   441      91.290  56.720 101.940  1.00  0.00            
ATOM   4563  CB  GLN   441      91.420  55.490 101.030  1.00  0.00            
ATOM   4564  CG  GLN   441      92.660  55.610 100.140  1.00  0.00            
ATOM   4565  CD  GLN   441      92.540  56.610  98.990  1.00  0.00            
ATOM   4566  OE1 GLN   441      91.640  56.510  98.160  1.00  0.00            
ATOM   4567  NE2 GLN   441      93.070  57.820  99.070  1.00  0.00            
ATOM   4568 1HE2 GLN   441      93.550  58.040  99.930  1.00  0.00            
ATOM   4569 2HE2 GLN   441      93.060  58.510  98.350  1.00  0.00            
ATOM   4570  C   GLN   441      90.240  57.650 101.330  1.00  0.00            
ATOM   4571  O   GLN   441      90.650  58.760 100.990  1.00  0.00            
ATOM   4572  N   HIS   442      88.970  57.260 101.330  1.00  0.00            
ATOM   4573  H   HIS   442      88.690  56.440 101.820  1.00  0.00            
ATOM   4574  CA  HIS   442      87.970  58.010 100.560  1.00  0.00            
ATOM   4575  CB  HIS   442      87.730  57.630  99.100  1.00  0.00            
ATOM   4576  CG  HIS   442      87.380  56.180  98.760  1.00  0.00            
ATOM   4577  ND1 HIS   442      86.120  55.770  98.860  1.00  0.00            
ATOM   4578  CD2 HIS   442      88.210  55.140  98.660  1.00  0.00            
ATOM   4579  HD2 HIS   442      89.250  55.200  98.330  1.00  0.00            
ATOM   4580  CE1 HIS   442      86.140  54.450  98.750  1.00  0.00            
ATOM   4581  HE1 HIS   442      85.370  53.790  98.330  1.00  0.00            
ATOM   4582  NE2 HIS   442      87.420  54.070  98.730  1.00  0.00            
ATOM   4583  HE2 HIS   442      87.760  53.140  98.620  1.00  0.00            
ATOM   4584  C   HIS   442      86.690  58.460 101.270  1.00  0.00            
ATOM   4585  O   HIS   442      86.780  59.470 101.960  1.00  0.00            
ATOM   4586  N   LYS   443      85.760  57.510 101.350  1.00  0.00            
ATOM   4587  H   LYS   443      86.020  56.580 101.070  1.00  0.00            
ATOM   4588  CA  LYS   443      84.390  57.760 101.810  1.00  0.00            
ATOM   4589  CB  LYS   443      83.430  56.970 100.930  1.00  0.00            
ATOM   4590  CG  LYS   443      81.930  57.130 101.210  1.00  0.00            
ATOM   4591  CD  LYS   443      81.470  58.410 100.510  1.00  0.00            
ATOM   4592  CE  LYS   443      80.990  58.390  99.050  1.00  0.00            
ATOM   4593  NZ  LYS   443      80.920  59.790  98.600  1.00  0.00            
ATOM   4594  HZ1 LYS   443      81.620  60.350  99.060  1.00  0.00            
ATOM   4595  HZ2 LYS   443      81.160  59.730  97.630  1.00  0.00            
ATOM   4596  HZ3 LYS   443      79.970  60.090  98.660  1.00  0.00            
ATOM   4597  C   LYS   443      84.200  57.440 103.300  1.00  0.00            
ATOM   4598  O   LYS   443      83.500  58.080 104.080  1.00  0.00            
ATOM   4599  N   GLU   444      84.960  56.430 103.730  1.00  0.00            
ATOM   4600  H   GLU   444      85.690  56.030 103.180  1.00  0.00            
ATOM   4601  CA  GLU   444      85.030  56.070 105.150  1.00  0.00            
ATOM   4602  CB  GLU   444      85.620  54.680 105.370  1.00  0.00            
ATOM   4603  CG  GLU   444      87.060  54.450 104.920  1.00  0.00            
ATOM   4604  CD  GLU   444      87.430  54.950 103.520  1.00  0.00            
ATOM   4605  OE1 GLU   444      88.360  55.790 103.540  1.00  0.00            
ATOM   4606  OE2 GLU   444      86.740  54.650 102.520  1.00  0.00            
ATOM   4607  C   GLU   444      85.710  57.170 105.970  1.00  0.00            
ATOM   4608  O   GLU   444      85.300  57.670 107.020  1.00  0.00            
ATOM   4609  N   ALA   445      86.810  57.670 105.420  1.00  0.00            
ATOM   4610  H   ALA   445      87.390  57.130 104.810  1.00  0.00            
ATOM   4611  CA  ALA   445      87.430  58.970 105.700  1.00  0.00            
ATOM   4612  CB  ALA   445      88.560  59.120 104.680  1.00  0.00            
ATOM   4613  C   ALA   445      86.540  60.220 105.610  1.00  0.00            
ATOM   4614  O   ALA   445      86.450  61.020 106.540  1.00  0.00            
ATOM   4615  N   GLU   446      85.810  60.390 104.510  1.00  0.00            
ATOM   4616  H   GLU   446      85.960  59.950 103.630  1.00  0.00            
ATOM   4617  CA  GLU   446      84.740  61.380 104.400  1.00  0.00            
ATOM   4618  CB  GLU   446      84.030  61.290 103.050  1.00  0.00            
ATOM   4619  CG  GLU   446      84.830  62.130 102.050  1.00  0.00            
ATOM   4620  CD  GLU   446      84.200  62.080 100.660  1.00  0.00            
ATOM   4621  OE1 GLU   446      83.550  63.110 100.360  1.00  0.00            
ATOM   4622  OE2 GLU   446      84.500  61.080  99.980  1.00  0.00            
ATOM   4623  C   GLU   446      83.680  61.380 105.510  1.00  0.00            
ATOM   4624  O   GLU   446      83.450  62.440 106.090  1.00  0.00            
ATOM   4625  N   PHE   447      83.350  60.200 106.010  1.00  0.00            
ATOM   4626  H   PHE   447      83.580  59.390 105.470  1.00  0.00            
ATOM   4627  CA  PHE   447      82.470  59.910 107.150  1.00  0.00            
ATOM   4628  CB  PHE   447      82.120  58.450 107.440  1.00  0.00            
ATOM   4629  CG  PHE   447      81.180  58.270 108.640  1.00  0.00            
ATOM   4630  CD1 PHE   447      79.870  58.740 108.590  1.00  0.00            
ATOM   4631  HD1 PHE   447      79.560  59.540 107.930  1.00  0.00            
ATOM   4632  CD2 PHE   447      81.650  57.530 109.720  1.00  0.00            
ATOM   4633  HD2 PHE   447      82.650  57.150 109.550  1.00  0.00            
ATOM   4634  CE1 PHE   447      79.060  58.420 109.670  1.00  0.00            
ATOM   4635  HE1 PHE   447      78.120  58.970 109.770  1.00  0.00            
ATOM   4636  CE2 PHE   447      80.820  57.140 110.770  1.00  0.00            
ATOM   4637  HE2 PHE   447      81.240  56.480 111.530  1.00  0.00            
ATOM   4638  CZ  PHE   447      79.550  57.690 110.750  1.00  0.00            
ATOM   4639  HZ  PHE   447      79.110  57.880 111.730  1.00  0.00            
ATOM   4640  C   PHE   447      83.040  60.520 108.430  1.00  0.00            
ATOM   4641  O   PHE   447      82.570  61.530 108.960  1.00  0.00            
ATOM   4642  N   LEU   448      84.220  60.010 108.770  1.00  0.00            
ATOM   4643  H   LEU   448      84.590  59.190 108.330  1.00  0.00            
ATOM   4644  CA  LEU   448      84.990  60.540 109.900  1.00  0.00            
ATOM   4645  CB  LEU   448      86.280  59.720 109.860  1.00  0.00            
ATOM   4646  CG  LEU   448      86.190  58.240 110.240  1.00  0.00            
ATOM   4647  CD1 LEU   448      87.380  57.490 109.640  1.00  0.00            
ATOM   4648  CD2 LEU   448      86.010  58.060 111.750  1.00  0.00            
ATOM   4649  C   LEU   448      85.200  62.060 109.920  1.00  0.00            
ATOM   4650  O   LEU   448      84.760  62.840 110.760  1.00  0.00            
ATOM   4651  N   GLN   449      85.480  62.640 108.750  1.00  0.00            
ATOM   4652  H   GLN   449      85.710  62.100 107.940  1.00  0.00            
ATOM   4653  CA  GLN   449      85.780  64.070 108.660  1.00  0.00            
ATOM   4654  CB  GLN   449      86.620  64.400 107.420  1.00  0.00            
ATOM   4655  CG  GLN   449      87.990  63.730 107.590  1.00  0.00            
ATOM   4656  CD  GLN   449      88.870  64.650 108.440  1.00  0.00            
ATOM   4657  OE1 GLN   449      89.090  64.430 109.630  1.00  0.00            
ATOM   4658  NE2 GLN   449      89.580  65.600 107.830  1.00  0.00            
ATOM   4659 1HE2 GLN   449      89.370  65.570 106.850  1.00  0.00            
ATOM   4660 2HE2 GLN   449      90.210  66.250 108.250  1.00  0.00            
ATOM   4661  C   GLN   449      84.620  65.060 108.780  1.00  0.00            
ATOM   4662  O   GLN   449      84.650  66.090 109.450  1.00  0.00            
ATOM   4663  N   THR   450      83.510  64.570 108.230  1.00  0.00            
ATOM   4664  H   THR   450      83.550  63.830 107.550  1.00  0.00            
ATOM   4665  CA  THR   450      82.180  65.090 108.540  1.00  0.00            
ATOM   4666  CB  THR   450      81.110  64.960 107.450  1.00  0.00            
ATOM   4667  OG1 THR   450      81.070  63.570 107.110  1.00  0.00            
ATOM   4668  HG1 THR   450      81.940  63.220 106.780  1.00  0.00            
ATOM   4669  CG2 THR   450      81.430  65.890 106.270  1.00  0.00            
ATOM   4670  C   THR   450      81.520  64.730 109.870  1.00  0.00            
ATOM   4671  O   THR   450      80.860  65.580 110.470  1.00  0.00            
ATOM   4672  N   LEU   451      81.750  63.520 110.370  1.00  0.00            
ATOM   4673  H   LEU   451      81.910  62.680 109.840  1.00  0.00            
ATOM   4674  CA  LEU   451      81.400  63.260 111.770  1.00  0.00            
ATOM   4675  CB  LEU   451      81.580  61.820 112.250  1.00  0.00            
ATOM   4676  CG  LEU   451      80.370  61.380 113.080  1.00  0.00            
ATOM   4677  CD1 LEU   451      79.140  61.160 112.200  1.00  0.00            
ATOM   4678  CD2 LEU   451      80.720  60.210 114.010  1.00  0.00            
ATOM   4679  C   LEU   451      82.090  64.110 112.840  1.00  0.00            
ATOM   4680  O   LEU   451      81.520  64.630 113.800  1.00  0.00            
ATOM   4681  N   LEU   452      83.390  64.330 112.630  1.00  0.00            
ATOM   4682  H   LEU   452      83.910  63.820 111.940  1.00  0.00            
ATOM   4683  CA  LEU   452      84.260  65.130 113.500  1.00  0.00            
ATOM   4684  CB  LEU   452      85.710  65.180 113.030  1.00  0.00            
ATOM   4685  CG  LEU   452      86.630  64.090 113.580  1.00  0.00            
ATOM   4686  CD1 LEU   452      87.790  63.730 112.650  1.00  0.00            
ATOM   4687  CD2 LEU   452      87.200  64.510 114.930  1.00  0.00            
ATOM   4688  C   LEU   452      83.730  66.350 114.250  1.00  0.00            
ATOM   4689  O   LEU   452      83.790  66.110 115.450  1.00  0.00            
ATOM   4690  N   PRO   453      83.330  67.510 113.710  1.00  0.00            
ATOM   4691  CA  PRO   453      82.810  68.630 114.500  1.00  0.00            
ATOM   4692  CB  PRO   453      82.560  69.720 113.450  1.00  0.00            
ATOM   4693  CG  PRO   453      83.320  69.290 112.200  1.00  0.00            
ATOM   4694  CD  PRO   453      83.290  67.760 112.270  1.00  0.00            
ATOM   4695  C   PRO   453      81.610  68.250 115.370  1.00  0.00            
ATOM   4696  O   PRO   453      81.600  68.740 116.500  1.00  0.00            
ATOM   4697  N   GLY   454      80.710  67.420 114.860  1.00  0.00            
ATOM   4698  H   GLY   454      80.670  67.080 113.920  1.00  0.00            
ATOM   4699  CA  GLY   454      79.670  66.900 115.750  1.00  0.00            
ATOM   4700  C   GLY   454      80.160  66.160 117.000  1.00  0.00            
ATOM   4701  O   GLY   454      79.670  66.480 118.080  1.00  0.00            
ATOM   4702  N   TYR   455      81.170  65.300 116.860  1.00  0.00            
ATOM   4703  H   TYR   455      81.250  64.810 115.990  1.00  0.00            
ATOM   4704  CA  TYR   455      81.820  64.610 117.980  1.00  0.00            
ATOM   4705  CB  TYR   455      82.650  63.460 117.420  1.00  0.00            
ATOM   4706  CG  TYR   455      82.950  62.410 118.500  1.00  0.00            
ATOM   4707  CD1 TYR   455      84.190  61.800 118.690  1.00  0.00            
ATOM   4708  HD1 TYR   455      85.030  62.280 118.180  1.00  0.00            
ATOM   4709  CD2 TYR   455      81.890  61.950 119.260  1.00  0.00            
ATOM   4710  HD2 TYR   455      80.880  62.350 119.190  1.00  0.00            
ATOM   4711  CE1 TYR   455      84.380  60.840 119.670  1.00  0.00            
ATOM   4712  HE1 TYR   455      85.390  60.710 120.060  1.00  0.00            
ATOM   4713  CE2 TYR   455      82.010  60.830 120.070  1.00  0.00            
ATOM   4714  HE2 TYR   455      81.130  60.240 120.340  1.00  0.00            
ATOM   4715  CZ  TYR   455      83.280  60.330 120.340  1.00  0.00            
ATOM   4716  OH  TYR   455      83.410  59.130 120.970  1.00  0.00            
ATOM   4717  HH  TYR   455      83.980  58.470 120.470  1.00  0.00            
ATOM   4718  C   TYR   455      82.750  65.510 118.800  1.00  0.00            
ATOM   4719  O   TYR   455      82.720  65.420 120.030  1.00  0.00            
ATOM   4720  N   PHE   456      83.370  66.490 118.150  1.00  0.00            
ATOM   4721  H   PHE   456      83.420  66.400 117.160  1.00  0.00            
ATOM   4722  CA  PHE   456      84.030  67.560 118.920  1.00  0.00            
ATOM   4723  CB  PHE   456      84.680  68.550 117.940  1.00  0.00            
ATOM   4724  CG  PHE   456      86.200  68.370 117.920  1.00  0.00            
ATOM   4725  CD1 PHE   456      86.710  67.660 116.840  1.00  0.00            
ATOM   4726  HD1 PHE   456      86.310  66.680 116.560  1.00  0.00            
ATOM   4727  CD2 PHE   456      86.970  69.280 118.630  1.00  0.00            
ATOM   4728  HD2 PHE   456      86.370  69.890 119.300  1.00  0.00            
ATOM   4729  CE1 PHE   456      88.010  67.850 116.390  1.00  0.00            
ATOM   4730  HE1 PHE   456      88.540  67.200 115.700  1.00  0.00            
ATOM   4731  CE2 PHE   456      88.280  69.480 118.210  1.00  0.00            
ATOM   4732  HE2 PHE   456      88.880  70.230 118.730  1.00  0.00            
ATOM   4733  CZ  PHE   456      88.750  68.780 117.100  1.00  0.00            
ATOM   4734  HZ  PHE   456      89.790  69.010 116.860  1.00  0.00            
ATOM   4735  C   PHE   456      83.150  68.430 119.810  1.00  0.00            
ATOM   4736  O   PHE   456      83.540  68.870 120.890  1.00  0.00            
ATOM   4737  N   MET   457      81.980  68.810 119.300  1.00  0.00            
ATOM   4738  H   MET   457      81.950  68.730 118.300  1.00  0.00            
ATOM   4739  CA  MET   457      80.830  69.360 120.020  1.00  0.00            
ATOM   4740  CB  MET   457      79.730  69.970 119.140  1.00  0.00            
ATOM   4741  CG  MET   457      80.310  71.090 118.280  1.00  0.00            
ATOM   4742  SD  MET   457      78.940  71.840 117.320  1.00  0.00            
ATOM   4743  CE  MET   457      79.290  71.240 115.680  1.00  0.00            
ATOM   4744  C   MET   457      80.280  68.500 121.160  1.00  0.00            
ATOM   4745  O   MET   457      79.990  68.860 122.300  1.00  0.00            
ATOM   4746  N   ASN   458      80.020  67.220 120.900  1.00  0.00            
ATOM   4747  H   ASN   458      79.910  66.930 119.950  1.00  0.00            
ATOM   4748  CA  ASN   458      79.670  66.320 122.010  1.00  0.00            
ATOM   4749  CB  ASN   458      79.030  65.030 121.500  1.00  0.00            
ATOM   4750  CG  ASN   458      77.830  65.300 120.590  1.00  0.00            
ATOM   4751  OD1 ASN   458      76.920  66.090 120.860  1.00  0.00            
ATOM   4752  ND2 ASN   458      77.490  64.170 119.990  1.00  0.00            
ATOM   4753 1HD2 ASN   458      78.120  63.400 120.100  1.00  0.00            
ATOM   4754 2HD2 ASN   458      76.570  64.150 119.610  1.00  0.00            
ATOM   4755  C   ASN   458      80.660  66.000 123.140  1.00  0.00            
ATOM   4756  O   ASN   458      80.320  66.220 124.300  1.00  0.00            
ATOM   4757  N   LEU   459      81.930  65.790 122.820  1.00  0.00            
ATOM   4758  H   LEU   459      82.300  65.910 121.900  1.00  0.00            
ATOM   4759  CA  LEU   459      82.980  65.660 123.850  1.00  0.00            
ATOM   4760  CB  LEU   459      84.310  65.290 123.200  1.00  0.00            
ATOM   4761  CG  LEU   459      84.430  63.820 122.770  1.00  0.00            
ATOM   4762  CD1 LEU   459      85.700  63.620 121.950  1.00  0.00            
ATOM   4763  CD2 LEU   459      84.300  62.910 123.990  1.00  0.00            
ATOM   4764  C   LEU   459      83.160  66.830 124.820  1.00  0.00            
ATOM   4765  O   LEU   459      83.640  66.570 125.930  1.00  0.00            
ATOM   4766  N   ASN   460      82.770  68.020 124.390  1.00  0.00            
ATOM   4767  H   ASN   460      82.690  68.300 123.430  1.00  0.00            
ATOM   4768  CA  ASN   460      82.590  69.240 125.180  1.00  0.00            
ATOM   4769  CB  ASN   460      82.380  70.430 124.250  1.00  0.00            
ATOM   4770  CG  ASN   460      82.850  71.750 124.860  1.00  0.00            
ATOM   4771  OD1 ASN   460      82.110  72.710 125.090  1.00  0.00            
ATOM   4772  ND2 ASN   460      84.160  71.900 125.060  1.00  0.00            
ATOM   4773 1HD2 ASN   460      84.800  71.150 124.900  1.00  0.00            
ATOM   4774 2HD2 ASN   460      84.560  72.820 125.080  1.00  0.00            
ATOM   4775  C   ASN   460      81.430  69.120 126.170  1.00  0.00            
ATOM   4776  O   ASN   460      81.680  69.490 127.320  1.00  0.00            
ATOM   4777  N   GLN   461      80.330  68.440 125.880  1.00  0.00            
ATOM   4778  H   GLN   461      80.280  67.970 125.000  1.00  0.00            
ATOM   4779  CA  GLN   461      79.140  68.300 126.730  1.00  0.00            
ATOM   4780  CB  GLN   461      77.860  68.070 125.930  1.00  0.00            
ATOM   4781  CG  GLN   461      77.640  69.130 124.850  1.00  0.00            
ATOM   4782  CD  GLN   461      76.610  68.500 123.900  1.00  0.00            
ATOM   4783  OE1 GLN   461      75.430  68.250 124.130  1.00  0.00            
ATOM   4784  NE2 GLN   461      76.860  68.590 122.600  1.00  0.00            
ATOM   4785 1HE2 GLN   461      77.540  69.270 122.310  1.00  0.00            
ATOM   4786 2HE2 GLN   461      76.270  68.120 121.950  1.00  0.00            
ATOM   4787  C   GLN   461      79.240  67.190 127.770  1.00  0.00            
ATOM   4788  O   GLN   461      78.870  67.360 128.930  1.00  0.00            
ATOM   4789  N   ASN   462      79.770  66.040 127.350  1.00  0.00            
ATOM   4790  H   ASN   462      79.990  65.850 126.390  1.00  0.00            
ATOM   4791  CA  ASN   462      80.220  65.040 128.330  1.00  0.00            
ATOM   4792  CB  ASN   462      79.090  64.130 128.810  1.00  0.00            
ATOM   4793  CG  ASN   462      78.350  63.400 127.690  1.00  0.00            
ATOM   4794  OD1 ASN   462      78.060  63.890 126.600  1.00  0.00            
ATOM   4795  ND2 ASN   462      77.950  62.230 128.170  1.00  0.00            
ATOM   4796 1HD2 ASN   462      78.200  61.810 129.040  1.00  0.00            
ATOM   4797 2HD2 ASN   462      77.720  61.560 127.460  1.00  0.00            
ATOM   4798  C   ASN   462      81.320  64.110 127.820  1.00  0.00            
ATOM   4799  O   ASN   462      81.410  63.750 126.650  1.00  0.00            
ATOM   4800  N   MET   463      82.270  63.900 128.730  1.00  0.00            
ATOM   4801  H   MET   463      82.300  64.460 129.550  1.00  0.00            
ATOM   4802  CA  MET   463      83.460  63.110 128.380  1.00  0.00            
ATOM   4803  CB  MET   463      84.360  63.170 129.610  1.00  0.00            
ATOM   4804  CG  MET   463      84.740  64.490 130.290  1.00  0.00            
ATOM   4805  SD  MET   463      83.410  65.400 131.140  1.00  0.00            
ATOM   4806  CE  MET   463      82.910  64.540 132.620  1.00  0.00            
ATOM   4807  C   MET   463      83.160  61.680 127.900  1.00  0.00            
ATOM   4808  O   MET   463      83.660  61.300 126.840  1.00  0.00            
ATOM   4809  N   ARG   464      82.080  61.110 128.430  1.00  0.00            
ATOM   4810  H   ARG   464      81.800  61.270 129.380  1.00  0.00            
ATOM   4811  CA  ARG   464      81.650  59.740 128.130  1.00  0.00            
ATOM   4812  CB  ARG   464      81.150  58.830 129.250  1.00  0.00            
ATOM   4813  CG  ARG   464      82.180  58.550 130.350  1.00  0.00            
ATOM   4814  CD  ARG   464      81.810  57.530 131.420  1.00  0.00            
ATOM   4815  NE  ARG   464      81.600  56.160 130.930  1.00  0.00            
ATOM   4816  HE  ARG   464      82.340  55.640 130.500  1.00  0.00            
ATOM   4817  CZ  ARG   464      80.520  55.410 131.210  1.00  0.00            
ATOM   4818  NH1 ARG   464      79.500  55.910 131.920  1.00  0.00            
ATOM   4819 1HH1 ARG   464      78.720  55.360 132.220  1.00  0.00            
ATOM   4820 2HH1 ARG   464      79.620  56.860 132.220  1.00  0.00            
ATOM   4821  NH2 ARG   464      80.390  54.170 130.710  1.00  0.00            
ATOM   4822 1HH2 ARG   464      80.900  53.940 129.880  1.00  0.00            
ATOM   4823 2HH2 ARG   464      79.690  53.590 131.120  1.00  0.00            
ATOM   4824  C   ARG   464      80.650  59.730 126.970  1.00  0.00            
ATOM   4825  O   ARG   464      79.430  59.840 127.040  1.00  0.00            
ATOM   4826  N   THR   465      81.180  59.030 125.970  1.00  0.00            
ATOM   4827  H   THR   465      82.050  58.530 126.040  1.00  0.00            
ATOM   4828  CA  THR   465      80.530  58.780 124.680  1.00  0.00            
ATOM   4829  CB  THR   465      81.180  59.450 123.460  1.00  0.00            
ATOM   4830  OG1 THR   465      82.460  58.840 123.240  1.00  0.00            
ATOM   4831  HG1 THR   465      82.740  58.960 122.290  1.00  0.00            
ATOM   4832  CG2 THR   465      81.360  60.950 123.670  1.00  0.00            
ATOM   4833  C   THR   465      80.180  57.330 124.310  1.00  0.00            
ATOM   4834  O   THR   465      80.590  56.400 124.990  1.00  0.00            
ATOM   4835  N   LEU   466      79.190  57.230 123.430  1.00  0.00            
ATOM   4836  H   LEU   466      78.800  58.070 123.040  1.00  0.00            
ATOM   4837  CA  LEU   466      78.660  55.970 122.880  1.00  0.00            
ATOM   4838  CB  LEU   466      77.210  56.130 122.440  1.00  0.00            
ATOM   4839  CG  LEU   466      76.500  54.960 121.750  1.00  0.00            
ATOM   4840  CD1 LEU   466      76.280  53.740 122.630  1.00  0.00            
ATOM   4841  CD2 LEU   466      75.220  55.370 121.010  1.00  0.00            
ATOM   4842  C   LEU   466      79.640  55.590 121.770  1.00  0.00            
ATOM   4843  O   LEU   466      80.000  54.410 121.730  1.00  0.00            
ATOM   4844  N   LEU   467      80.010  56.530 120.910  1.00  0.00            
ATOM   4845  H   LEU   467      79.460  57.340 120.720  1.00  0.00            
ATOM   4846  CA  LEU   467      81.080  56.310 119.930  1.00  0.00            
ATOM   4847  CB  LEU   467      81.160  57.470 118.930  1.00  0.00            
ATOM   4848  CG  LEU   467      79.790  57.810 118.330  1.00  0.00            
ATOM   4849  CD1 LEU   467      79.530  59.290 118.050  1.00  0.00            
ATOM   4850  CD2 LEU   467      79.640  57.120 116.970  1.00  0.00            
ATOM   4851  C   LEU   467      82.440  55.910 120.500  1.00  0.00            
ATOM   4852  O   LEU   467      82.800  56.160 121.650  1.00  0.00            
ATOM   4853  N   PRO   468      83.250  55.230 119.690  1.00  0.00            
ATOM   4854  CA  PRO   468      84.700  55.090 119.890  1.00  0.00            
ATOM   4855  CB  PRO   468      85.280  54.390 118.660  1.00  0.00            
ATOM   4856  CG  PRO   468      84.170  53.340 118.540  1.00  0.00            
ATOM   4857  CD  PRO   468      82.880  54.130 118.790  1.00  0.00            
ATOM   4858  C   PRO   468      85.390  56.450 120.060  1.00  0.00            
ATOM   4859  O   PRO   468      84.840  57.460 119.650  1.00  0.00            
ATOM   4860  N   LYS   469      86.370  56.610 120.940  1.00  0.00            
ATOM   4861  H   LYS   469      86.420  56.110 121.810  1.00  0.00            
ATOM   4862  CA  LYS   469      87.350  57.700 120.770  1.00  0.00            
ATOM   4863  CB  LYS   469      88.310  57.810 121.950  1.00  0.00            
ATOM   4864  CG  LYS   469      87.760  58.030 123.370  1.00  0.00            
ATOM   4865  CD  LYS   469      87.020  59.340 123.580  1.00  0.00            
ATOM   4866  CE  LYS   469      85.540  59.020 123.850  1.00  0.00            
ATOM   4867  NZ  LYS   469      85.300  58.970 125.290  1.00  0.00            
ATOM   4868  HZ1 LYS   469      86.120  58.710 125.810  1.00  0.00            
ATOM   4869  HZ2 LYS   469      85.000  59.870 125.590  1.00  0.00            
ATOM   4870  HZ3 LYS   469      84.600  58.280 125.460  1.00  0.00            
ATOM   4871  C   LYS   469      88.350  57.430 119.640  1.00  0.00            
ATOM   4872  O   LYS   469      88.960  56.360 119.640  1.00  0.00            
ATOM   4873  N   PHE   470      88.200  58.270 118.620  1.00  0.00            
ATOM   4874  H   PHE   470      87.330  58.750 118.590  1.00  0.00            
ATOM   4875  CA  PHE   470      88.910  58.120 117.340  1.00  0.00            
ATOM   4876  CB  PHE   470      88.090  57.630 116.150  1.00  0.00            
ATOM   4877  CG  PHE   470      86.850  58.500 115.930  1.00  0.00            
ATOM   4878  CD1 PHE   470      86.830  59.570 115.040  1.00  0.00            
ATOM   4879  HD1 PHE   470      87.760  59.860 114.550  1.00  0.00            
ATOM   4880  CD2 PHE   470      85.660  58.140 116.540  1.00  0.00            
ATOM   4881  HD2 PHE   470      85.670  57.370 117.310  1.00  0.00            
ATOM   4882  CE1 PHE   470      85.690  60.330 114.830  1.00  0.00            
ATOM   4883  HE1 PHE   470      85.750  61.190 114.160  1.00  0.00            
ATOM   4884  CE2 PHE   470      84.540  58.960 116.390  1.00  0.00            
ATOM   4885  HE2 PHE   470      83.620  58.670 116.890  1.00  0.00            
ATOM   4886  CZ  PHE   470      84.500  60.010 115.480  1.00  0.00            
ATOM   4887  HZ  PHE   470      83.690  60.740 115.450  1.00  0.00            
ATOM   4888  C   PHE   470      89.690  59.410 117.040  1.00  0.00            
ATOM   4889  O   PHE   470      89.150  60.500 117.190  1.00  0.00            
ATOM   4890  N   TYR   471      91.000  59.210 117.030  1.00  0.00            
ATOM   4891  H   TYR   471      91.440  58.350 116.770  1.00  0.00            
ATOM   4892  CA  TYR   471      91.940  60.320 116.820  1.00  0.00            
ATOM   4893  CB  TYR   471      93.080  60.140 117.830  1.00  0.00            
ATOM   4894  CG  TYR   471      92.730  59.940 119.300  1.00  0.00            
ATOM   4895  CD1 TYR   471      92.560  58.660 119.810  1.00  0.00            
ATOM   4896  HD1 TYR   471      92.840  57.810 119.180  1.00  0.00            
ATOM   4897  CD2 TYR   471      92.870  60.930 120.260  1.00  0.00            
ATOM   4898  HD2 TYR   471      93.390  61.830 119.930  1.00  0.00            
ATOM   4899  CE1 TYR   471      92.500  58.330 121.160  1.00  0.00            
ATOM   4900  HE1 TYR   471      91.920  57.410 121.250  1.00  0.00            
ATOM   4901  CE2 TYR   471      92.790  60.670 121.630  1.00  0.00            
ATOM   4902  HE2 TYR   471      92.660  61.530 122.270  1.00  0.00            
ATOM   4903  CZ  TYR   471      92.580  59.370 122.070  1.00  0.00            
ATOM   4904  OH  TYR   471      92.470  59.240 123.420  1.00  0.00            
ATOM   4905  HH  TYR   471      91.820  58.520 123.650  1.00  0.00            
ATOM   4906  C   TYR   471      92.610  60.160 115.460  1.00  0.00            
ATOM   4907  O   TYR   471      92.890  59.020 115.080  1.00  0.00            
ATOM   4908  N   GLY   472      92.780  61.330 114.860  1.00  0.00            
ATOM   4909  H   GLY   472      92.190  62.080 115.150  1.00  0.00            
ATOM   4910  CA  GLY   472      93.640  61.560 113.690  1.00  0.00            
ATOM   4911  C   GLY   472      95.070  61.750 114.190  1.00  0.00            
ATOM   4912  O   GLY   472      95.310  62.600 115.050  1.00  0.00            
ATOM   4913  N   LEU   473      95.910  61.030 113.460  1.00  0.00            
ATOM   4914  H   LEU   473      95.580  60.480 112.700  1.00  0.00            
ATOM   4915  CA  LEU   473      97.350  60.950 113.740  1.00  0.00            
ATOM   4916  CB  LEU   473      97.770  59.540 114.160  1.00  0.00            
ATOM   4917  CG  LEU   473      99.110  59.420 114.890  1.00  0.00            
ATOM   4918  CD1 LEU   473      99.250  60.380 116.070  1.00  0.00            
ATOM   4919  CD2 LEU   473      99.310  57.930 115.190  1.00  0.00            
ATOM   4920  C   LEU   473      98.240  61.540 112.640  1.00  0.00            
ATOM   4921  O   LEU   473      98.560  62.730 112.680  1.00  0.00            
ATOM   4922  N   TYR   474      98.460  60.770 111.590  1.00  0.00            
ATOM   4923  H   TYR   474      98.340  59.770 111.610  1.00  0.00            
ATOM   4924  CA  TYR   474      99.060  61.360 110.390  1.00  0.00            
ATOM   4925  CB  TYR   474     100.430  60.710 110.160  1.00  0.00            
ATOM   4926  CG  TYR   474     101.440  60.850 111.300  1.00  0.00            
ATOM   4927  CD1 TYR   474     101.670  62.060 111.930  1.00  0.00            
ATOM   4928  HD1 TYR   474     101.120  62.950 111.610  1.00  0.00            
ATOM   4929  CD2 TYR   474     102.130  59.680 111.600  1.00  0.00            
ATOM   4930  HD2 TYR   474     101.910  58.730 111.100  1.00  0.00            
ATOM   4931  CE1 TYR   474     102.670  62.150 112.890  1.00  0.00            
ATOM   4932  HE1 TYR   474     102.900  63.110 113.370  1.00  0.00            
ATOM   4933  CE2 TYR   474     103.090  59.780 112.590  1.00  0.00            
ATOM   4934  HE2 TYR   474     103.700  58.900 112.820  1.00  0.00            
ATOM   4935  CZ  TYR   474     103.300  60.980 113.260  1.00  0.00            
ATOM   4936  OH  TYR   474     103.950  60.930 114.460  1.00  0.00            
ATOM   4937  HH  TYR   474     104.700  60.290 114.320  1.00  0.00            
ATOM   4938  C   TYR   474      98.240  61.230 109.110  1.00  0.00            
ATOM   4939  O   TYR   474      97.300  60.460 108.940  1.00  0.00            
ATOM   4940  N   CYS   475      98.560  62.140 108.190  1.00  0.00            
ATOM   4941  H   CYS   475      99.280  62.800 108.380  1.00  0.00            
ATOM   4942  CA  CYS   475      98.170  62.210 106.770  1.00  0.00            
ATOM   4943  CB  CYS   475      97.690  63.630 106.450  1.00  0.00            
ATOM   4944  SG  CYS   475      96.000  64.070 106.990  1.00  0.00            
ATOM   4945  HG  CYS   475      96.000  65.170 106.240  1.00  0.00            
ATOM   4946  C   CYS   475      99.450  61.860 106.020  1.00  0.00            
ATOM   4947  O   CYS   475     100.400  62.640 106.050  1.00  0.00            
ATOM   4948  N   VAL   476      99.470  60.680 105.400  1.00  0.00            
ATOM   4949  H   VAL   476      98.560  60.330 105.200  1.00  0.00            
ATOM   4950  CA  VAL   476     100.660  60.130 104.740  1.00  0.00            
ATOM   4951  CB  VAL   476     101.040  58.680 105.070  1.00  0.00            
ATOM   4952  CG1 VAL   476     102.370  58.220 104.470  1.00  0.00            
ATOM   4953  CG2 VAL   476     101.120  58.440 106.570  1.00  0.00            
ATOM   4954  C   VAL   476     100.500  60.140 103.220  1.00  0.00            
ATOM   4955  O   VAL   476      99.570  59.540 102.690  1.00  0.00            
ATOM   4956  N   GLN   477     101.280  61.050 102.640  1.00  0.00            
ATOM   4957  H   GLN   477     101.810  61.670 103.210  1.00  0.00            
ATOM   4958  CA  GLN   477     101.220  61.330 101.200  1.00  0.00            
ATOM   4959  CB  GLN   477     101.720  62.770 101.140  1.00  0.00            
ATOM   4960  CG  GLN   477     101.260  63.430  99.840  1.00  0.00            
ATOM   4961  CD  GLN   477     101.050  64.940 100.040  1.00  0.00            
ATOM   4962  OE1 GLN   477     100.360  65.400 100.950  1.00  0.00            
ATOM   4963  NE2 GLN   477     101.440  65.770  99.080  1.00  0.00            
ATOM   4964 1HE2 GLN   477     101.810  65.420  98.210  1.00  0.00            
ATOM   4965 2HE2 GLN   477     101.230  66.740  99.110  1.00  0.00            
ATOM   4966  C   GLN   477     102.240  60.470 100.460  1.00  0.00            
ATOM   4967  O   GLN   477     103.440  60.740 100.400  1.00  0.00            
ATOM   4968  N   ALA   478     101.650  59.410  99.910  1.00  0.00            
ATOM   4969  H   ALA   478     100.810  59.350  99.380  1.00  0.00            
ATOM   4970  CA  ALA   478     102.300  58.090  99.820  1.00  0.00            
ATOM   4971  CB  ALA   478     101.520  57.130 100.720  1.00  0.00            
ATOM   4972  C   ALA   478     102.430  57.660  98.360  1.00  0.00            
ATOM   4973  O   ALA   478     101.620  58.040  97.520  1.00  0.00            
ATOM   4974  N   ASP   479     103.490  56.930  98.040  1.00  0.00            
ATOM   4975  H   ASP   479     104.220  56.750  98.700  1.00  0.00            
ATOM   4976  CA  ASP   479     103.600  56.240  96.740  1.00  0.00            
ATOM   4977  CB  ASP   479     104.960  55.540  96.830  1.00  0.00            
ATOM   4978  CG  ASP   479     105.880  56.090  95.730  1.00  0.00            
ATOM   4979  OD1 ASP   479     106.800  56.880  96.040  1.00  0.00            
ATOM   4980  OD2 ASP   479     105.810  55.550  94.600  1.00  0.00            
ATOM   4981  C   ASP   479     102.500  55.250  96.390  1.00  0.00            
ATOM   4982  O   ASP   479     102.340  54.330  97.200  1.00  0.00            
ATOM   4983  N   GLY   480     101.690  55.680  95.430  1.00  0.00            
ATOM   4984  H   GLY   480     101.840  56.590  95.040  1.00  0.00            
ATOM   4985  CA  GLY   480     100.430  54.980  95.140  1.00  0.00            
ATOM   4986  C   GLY   480      99.040  55.470  95.570  1.00  0.00            
ATOM   4987  O   GLY   480      98.360  56.140  94.790  1.00  0.00            
ATOM   4988  N   LYS   481      98.640  55.110  96.780  1.00  0.00            
ATOM   4989  H   LYS   481      98.930  54.220  97.130  1.00  0.00            
ATOM   4990  CA  LYS   481      97.450  55.740  97.370  1.00  0.00            
ATOM   4991  CB  LYS   481      96.370  54.680  97.600  1.00  0.00            
ATOM   4992  CG  LYS   481      95.140  55.000  96.750  1.00  0.00            
ATOM   4993  CD  LYS   481      94.430  53.790  96.130  1.00  0.00            
ATOM   4994  CE  LYS   481      93.010  54.290  95.830  1.00  0.00            
ATOM   4995  NZ  LYS   481      92.480  53.590  94.650  1.00  0.00            
ATOM   4996  HZ1 LYS   481      92.990  54.000  93.900  1.00  0.00            
ATOM   4997  HZ2 LYS   481      92.640  52.600  94.580  1.00  0.00            
ATOM   4998  HZ3 LYS   481      91.490  53.730  94.570  1.00  0.00            
ATOM   4999  C   LYS   481      97.760  56.630  98.580  1.00  0.00            
ATOM   5000  O   LYS   481      98.320  56.230  99.600  1.00  0.00            
ATOM   5001  N   ASN   482      97.120  57.790  98.540  1.00  0.00            
ATOM   5002  H   ASN   482      96.400  57.960  97.860  1.00  0.00            
ATOM   5003  CA  ASN   482      97.340  58.820  99.560  1.00  0.00            
ATOM   5004  CB  ASN   482      97.010  60.210  99.000  1.00  0.00            
ATOM   5005  CG  ASN   482      98.300  60.790  98.410  1.00  0.00            
ATOM   5006  OD1 ASN   482      99.400  60.250  98.430  1.00  0.00            
ATOM   5007  ND2 ASN   482      98.090  61.920  97.740  1.00  0.00            
ATOM   5008 1HD2 ASN   482      97.210  62.360  97.580  1.00  0.00            
ATOM   5009 2HD2 ASN   482      98.940  62.390  97.520  1.00  0.00            
ATOM   5010  C   ASN   482      96.480  58.470 100.780  1.00  0.00            
ATOM   5011  O   ASN   482      95.290  58.790 100.730  1.00  0.00            
ATOM   5012  N   ILE   483      97.120  58.160 101.900  1.00  0.00            
ATOM   5013  H   ILE   483      98.080  58.390 102.030  1.00  0.00            
ATOM   5014  CA  ILE   483      96.390  57.640 103.070  1.00  0.00            
ATOM   5015  CB  ILE   483      96.780  56.190 103.350  1.00  0.00            
ATOM   5016  CG1 ILE   483      98.290  55.970 103.420  1.00  0.00            
ATOM   5017  CG2 ILE   483      96.190  55.200 102.350  1.00  0.00            
ATOM   5018  CD  ILE   483      98.650  54.580 103.960  1.00  0.00            
ATOM   5019  C   ILE   483      96.400  58.480 104.350  1.00  0.00            
ATOM   5020  O   ILE   483      97.360  59.230 104.530  1.00  0.00            
ATOM   5021  N   ARG   484      95.310  58.390 105.120  1.00  0.00            
ATOM   5022  H   ARG   484      94.540  57.940 104.670  1.00  0.00            
ATOM   5023  CA  ARG   484      95.180  58.960 106.460  1.00  0.00            
ATOM   5024  CB  ARG   484      93.930  59.820 106.620  1.00  0.00            
ATOM   5025  CG  ARG   484      93.780  61.080 105.770  1.00  0.00            
ATOM   5026  CD  ARG   484      92.430  61.730 106.060  1.00  0.00            
ATOM   5027  NE  ARG   484      92.500  63.060 105.440  1.00  0.00            
ATOM   5028  HE  ARG   484      92.540  63.030 104.440  1.00  0.00            
ATOM   5029  CZ  ARG   484      92.680  64.270 106.000  1.00  0.00            
ATOM   5030  NH1 ARG   484      92.790  64.340 107.330  1.00  0.00            
ATOM   5031 1HH1 ARG   484      93.030  63.450 107.740  1.00  0.00            
ATOM   5032 2HH1 ARG   484      92.340  65.050 107.870  1.00  0.00            
ATOM   5033  NH2 ARG   484      93.070  65.370 105.340  1.00  0.00            
ATOM   5034 1HH2 ARG   484      93.240  65.420 104.360  1.00  0.00            
ATOM   5035 2HH2 ARG   484      93.270  66.220 105.820  1.00  0.00            
ATOM   5036  C   ARG   484      95.110  57.970 107.630  1.00  0.00            
ATOM   5037  O   ARG   484      94.260  57.080 107.680  1.00  0.00            
ATOM   5038  N   ILE   485      95.750  58.300 108.750  1.00  0.00            
ATOM   5039  H   ILE   485      96.370  59.070 108.910  1.00  0.00            
ATOM   5040  CA  ILE   485      95.690  57.350 109.880  1.00  0.00            
ATOM   5041  CB  ILE   485      97.120  57.250 110.420  1.00  0.00            
ATOM   5042  CG1 ILE   485      98.090  56.930 109.290  1.00  0.00            
ATOM   5043  CG2 ILE   485      97.090  56.130 111.460  1.00  0.00            
ATOM   5044  CD  ILE   485      99.520  56.720 109.800  1.00  0.00            
ATOM   5045  C   ILE   485      94.700  57.850 110.930  1.00  0.00            
ATOM   5046  O   ILE   485      94.790  58.970 111.430  1.00  0.00            
ATOM   5047  N   VAL   486      93.870  56.910 111.370  1.00  0.00            
ATOM   5048  H   VAL   486      93.950  56.050 110.850  1.00  0.00            
ATOM   5049  CA  VAL   486      92.910  56.970 112.480  1.00  0.00            
ATOM   5050  CB  VAL   486      91.440  56.900 112.060  1.00  0.00            
ATOM   5051  CG1 VAL   486      90.870  58.130 111.350  1.00  0.00            
ATOM   5052  CG2 VAL   486      91.180  55.660 111.200  1.00  0.00            
ATOM   5053  C   VAL   486      93.260  55.950 113.570  1.00  0.00            
ATOM   5054  O   VAL   486      93.220  54.740 113.360  1.00  0.00            
ATOM   5055  N   VAL   487      93.510  56.520 114.750  1.00  0.00            
ATOM   5056  H   VAL   487      93.420  57.510 114.880  1.00  0.00            
ATOM   5057  CA  VAL   487      93.700  55.770 115.990  1.00  0.00            
ATOM   5058  CB  VAL   487      94.680  56.470 116.930  1.00  0.00            
ATOM   5059  CG1 VAL   487      95.150  55.510 118.030  1.00  0.00            
ATOM   5060  CG2 VAL   487      95.930  56.950 116.190  1.00  0.00            
ATOM   5061  C   VAL   487      92.360  55.580 116.710  1.00  0.00
[truncated: 3,004,382 more chars]
